# Supplementary material for: Stem Cell Therapy for Neonatal Hypoxic-Ischemic Encephalopathy: A Systematic Review of Preclinical Studies
Source: Int J Mol Sci. 2021 Mar 19;22(6):3142. doi: 10.3390/ijms22063142 (PMC8003344; doi:10.3390/ijms22063142)
Supplement: Supplementary file 1 [file ijms-22-03142-s001.zip]

Archive with 3 entries (2 files):
- ijms-1118490-proofed-supplementary/
- ijms-1118490-proofed-supplementary/Supplementary Information.docx
- ijms-1118490-proofed-supplementary/Supplementary Tables 1 and 2.xlsx
