# Supplementary material for: Stem Cell Therapy for Neonatal Hypoxic-Ischemic Encephalopathy: A Systematic Review of Preclinical Studies
Source: Int J Mol Sci. 2021 Mar 19;22(6):3142. doi: 10.3390/ijms22063142 (PMC8003344; doi:10.3390/ijms22063142)
Supplement: Supplementary file 1 [file ijms-22-03142-s001.zip › ijms-1118490-proofed-supplementary/Supplementary Tables 1 and 2.xlsx]

## Sheet: Supplementary Table 1
Year	Authors	Title	DOI	Abstract completo	Specie	Sex	Age (days)	Averg Weight (g)	N behaviour	N histology	Animal Model	Hypoxia (h)	Short/medium-term assessment	Long-term assessment (+30 days)	Motor Test 1	Motor Test 2	Motor Test 3	Memory Test 1	Memory Test 2	Motor function/Exploratory Behaviour Test	Other Tests	Histology	Preparation Cells	Cell Origin	Nb protocols	SC type 1	Admin Route 1	Nb Admin 1	Timepoint 1.1 (dpi)	Timepoint 1.2. (dpi)	Timepoint 1.3 (dpi)	Nb cells/admin 1	Nb cells/kg/admin	Nb cells/kg total	Improv Motor Function 1	Improv Cognitive Function 1	Improv Lesion 1	SC type 2	Admin Route 2	Nb Admin 2	Timepoint 2.1	Timepoint 2.2	Timepoint 2.3	Nb cells/admin 2	Nb cells/kg/admin2	Nb cells/kg total2	Improv motor function 2	Improv cogntive function 2	Improv Lesion 2
2010	Lee, J. A., Kim, B. I., Jo, C. H., Choi, C. W., Kim, E. K., Kim, H. S., . . . Choi, J. H.	Mesenchymal stem-cell transplantation for hypoxic-ischemic brain injury in neonatal rat model	10.1203/PDR.0b013e3181bf594b	Neonatal hypoxic-ischemic brain injury (HIE) remains a major cause of neurologic disabilities. However, many experimental therapies have shown limited successes. We assessed whether human mesenchymal stem cells (MSCs) could be transplanted in the HIE rat brain to improve neurologic disabilities. P7 SD rats were either subjected to left carotid artery ligation and hypoxic exposure [hypoxia-ischemi…	Rat	M	7	-	12	12	RV	3.5	Yes	Yes	Rotarod	Cylinder rearing test	-	-	-	-	-	CV	Criopreserved	Human	1	BM-MSC	IC	1	3	-	-	1000000	1000000	-	Yes	-	No	-	-	-	-	-	-	-	-	-	-	-	-
2010	van Velthoven, C. T., Kavelaars, A., van Bel, F., & Heijnen, C. J.	Mesenchymal stem cell treatment after neonatal hypoxic-ischemic brain injury improves behavioral outcome and induces neuronal and oligodendrocyte regeneration	10.1016/j.bbi.2009.10.017	Birth asphyxia is a frequent cause of perinatal morbidity and mortality and treatment options are very limited. Our aim was to determine the effects of treatment with bone marrow-derived mesenchymal stem cells (MSC) after neonatal hypoxic-ischemic brain injury (HI). Nine-day old mice were exposed to cerebral HI and endogenous cell proliferation was determined by BrdU-incorporation. Maximal endoge…	Mouse	F+M	9	-	9	9	RV	0.75	Yes	No	Cylinder rearing test	-	-	-	-	-	-	MAP2 and MBP	Fresh	Murine	2	BM-MSC	ICV	1	3	-	-	100000	100000	-	Yes	-	Yes	BM-MSC	ICV	1	10	-	-	100000	-	-	Yes	-	Yes
2010	van Velthoven, C. T., Kavelaars, A., van Bel, F., & Heijnen, C. J.	Nasal administration of stem cells: a promising novel route to treat neonatal ischemic brain damage	10.1203/PDR.0b013e3181f1c289	Mesenchymal stem cell (MSC) transplantation is a promising therapy to regenerate the brain after an ischemic event. We investigated the possibility to use the nasal route as a noninvasive method to repair the neonatal damaged brain. Nine-day-old mice underwent cerebral hypoxia-ischemia (HI), and MSCs were transplanted intranasally 10 d after HI. At 28 d after HI, MSCs were still present in the af…	Mouse	F+M	9	-	12	12	RV	0.75	Yes	No	Cylinder rearing test	-	-	-	-	-	-	MAP2 and MBP	Fresh	Murine	1	BM-MSC	IN	1	10	-	-	500000	500000	-	Yes	-	Yes	-	-	-	-	-	-	-	-	-	-	-	-
2010	van Velthoven, C. T., Kavelaars, A., van Bel, F., & Heijnen, C. J.	Repeated mesenchymal stem cell treatment after neonatal hypoxia-ischemia has distinct effects on formation and maturation of new neurons and oligodendrocytes leading to restoration of damage, corticospinal motor tract activity, and sensorimotor function	10.1523/JNEUROSCI.1835-10.2010	Birth asphyxia is a frequent cause of perinatal morbidity and mortality with limited therapeutic options. We show that a single mesenchymal stem cell treatment at 3 d (MSC-3) after neonatal hypoxia-ischemia (HI) in postnatal day 9 mice improved sensorimotor function and reduced lesion size. A second MSC treatment at 10 d after HI (MSC-3+10) further enhanced sensorimotor improvement and recovery o…	Mouse	F+M	9	-	14	14	RV	0.75	Yes	No	Cylinder rearing test	Rotarod	-	-	-	-	-	MAP2 and MBP	Criopreserved	Murine	3	BM-MSC	ICV	1	3	-	-	100000	100000	-	Yes	-	Yes	BM-MSC	ICV	1	10	-	-	100000	-	-	Yes	-	Yes
2010	Pimentel-Coelho, P. M., Magalhaes, E. S., Lopes, L. M., deAzevedo, L. C., Santiago, M. F., & Mendez-Otero, R.	Human cord blood transplantation in a neonatal rat model of hypoxic-ischemic brain damage: functional outcome related to neuroprotection in the striatum	10.1089/scd.2009.0049	Human umbilical cord blood mononuclear cells (HUCB) have been shown to have a therapeutic role in different models of central nervous system (CNS) damage, including stroke. We evaluated the possible therapeutic potential of HUCB in P7 rats submitted to the Rice-Vannucci model of neonatal hypoxic-ischemic (HI) brain damage. Our results demonstrated that intraperitoneal transplantation of HUCB, 3 h…	Rat	M	7	-	31	7	RV	1.5	Yes	No	Cliff aversion reflex	Negative geotaxis	Gait analysis	-	-	-	-	Fluoro-Jade C	Criopreserved	Human	1	UCB cells	IP	1	0.125	-	-	2000000	2000000	-	Yes	-	Yes	-	-	-	-	-	-	-	-	-	-	-	-
2010	Xia, G., Hong, X., Chen, X., Lan, F., Zhang, G., & Liao, L.	Intracerebral transplantation of mesenchymal stem cells derived from human umbilical cord blood alleviates hypoxic ischemic brain injury in rat neonates	10.1515/jpm.2010.021	AIMS: Fetal hypoxic-ischemic brain injury (HIBI) is a severe condition for which no effective therapy exists. In this study mesenchymal stem cells (MSCs) from human umbilical cord blood (UCB) of full-term newborns were isolated and intracerebrally transplanted into rat neonates after HIBI induction. Nerve function was assessed by the modified neurological severity scores (mNSS) to establish if MS…	Rat	-	7	-	18	-	RV	2.5	Yes	No	mNSS	-	-	-	-	-	-	H&E	Fresh	Human	1	UCB-MSC	ICV	1	3	-	-	50000	50000	-	Yes	-	Yes	-	-	-	-	-	-	-	-	-	-	-	-
2011	Geissler, M., Dinse, H. R., Neuhoff, S., Kreikemeier, K., & Meier, C.	Human umbilical cord blood cells restore brain damage induced changes in rat somatosensory cortex	10.1371/journal.pone.0020194	Intraperitoneal transplantation of human umbilical cord blood (hUCB) cells has been shown to reduce sensorimotor deficits after hypoxic ischemic brain injury in neonatal rats. However, the neuronal correlate of the functional recovery and how such a treatment enforces plastic remodelling at the level of neural processing remains elusive. Here we show by in-vivo recordings that hUCB cells have the…	Rat	F+M	7	-	6	6	RV	1.3	No	Yes	Footprint analysis	Cylinder rearing test	-	-	-	-	-	-	Criopreserved	Human	1	UCB cells	IP	1	1	-	-	10000000	100000	-	Yes	-	Yes	-	-	-	-	-	-	-	-	-	-	-	-
2012	Kim, E. S., Ahn, S. Y., Im, G. H., Sung, D. K., Park, Y. R., Choi, S. H., . . . Park, W. S.	Human umbilical cord blood-derived mesenchymal stem cell transplantation attenuates severe brain injury by permanent middle cerebral artery occlusion in newborn rats	10.1038/pr.2012.71	BACKGROUND: Severe brain injury induced by neonatal stroke causes significant mortality and disability, and effective therapies are currently lacking. We hypothesized that human umbilical cord blood (UCB)-derived mesenchymal stem cells (MSCs) can attenuate severe brain injury induced by permanent middle cerebral artery occlusion (MCAO) in rat pups. METHODS: After confirming severe brain injury in…	Rat	M	10	26	12	11	MCAO	-	Yes	Yes	Rotarod	Cylinder rearing test	-	-	-	-	-	H&E	Fresh	Human	1	UCB-MSC	ICV	1	0.25	-	-	100000	100000	-	Yes	-	Yes	-	-	-	-	-	-	-	-	-	-	-	-
2012	Rosenkranz, K., Kumbruch, S., Tenbusch, M., Marcus, K., Marschner, K., Dermietzel, R., & Meier, C.	Transplantation of human umbilical cord blood cells mediated beneficial effects on apoptosis, angiogenesis and neuronal survival after hypoxic-ischemic brain injury in rats	10.1007/s00441-012-1401-0	Transplantation of human umbilical cord blood (hucb) cells in a model of hypoxic-ischemic brain injury led to the amelioration of lesion-impaired neurological and motor functions. However, the mechanisms by which transplanted cells mediate functional recovery after brain injury are largely unknown. In this study, the effects of hucb cell transplantation were investigated in this experimental para…	Rat	-	7	-	-	3	RV	1.3	Yes	No	-	-	-	-	-	-	-	KB	Fresh	Human	1	UCB cells	IP	1	1	-	-	10000000	200000	-	-	-	Yes	-	-	-	-	-	-	-	-	-	-	-	-
2012	van Velthoven, C. T., van de Looij, Y., Kavelaars, A., Zijlstra, J., van Bel, F., Huppi, P. S., . . . Heijnen, C. J.	Mesenchymal stem cells restore cortical rewiring after neonatal ischemia in mice	10.1002/ana.23543	OBJECTIVE: A study was undertaken to investigate the effect of neonatal hypoxic-ischemic (HI) brain damage and mesenchymal stem cell (MSC) treatment on the structure and contralesional connectivity of motor function-related cerebral areas. METHODS: Brain remodeling after HI+/-MSC treatment in neonatal mice was analyzed using diffusion tensor magnetic resonance imaging, immunohistochemistry, anter…	Mouse	-	9	-	10	19	RV	0.75	Yes	No	Cylinder rearing test	-	-	-	-	-	-	H&E	Fresh	Murine	1	BM-MSC	ICV	2	3	10	-	100000	10000000	-	Yes	-	Yes	-	-	-	-	-	-	-	-	-	-	-	-
2012	Wasielewski, B., Jensen, A., Roth-Harer, A., Dermietzel, R., & Meier, C.	Neuroglial activation and Cx43 expression are reduced upon transplantation of human umbilical cord blood cells after perinatal hypoxic-ischemic injury	10.1016/j.brainres.2012.05.066	Glial cells play a crucial role in the pathomechanism of perinatal hypoxic-ischemic brain injury (HI) and are involved in the maintenance of a chronic state of inflammation that causes delayed neuronal damage. Activation of astrocytes is one factor prolonging brain damage and contributing to the formation of a glial scar that limits neuronal plasticity. In this context, the major astrocytic gap j…	Rat	F+M	7	17	36	36	RV	1.3	No	Yes	Cylinder rearing test	Hanging wire	-	-	-	-	-	KB	Fresh	Human	2	UCB cells	IP	1	1	-	-	10000000	100000000	5000000000	Yes	-	Yes	UCB cells	IT	1	1	-	-	10000000	5.88235e+08	5.88235e+08	Yes	-	Yes
2012	de Paula, S., Greggio, S., Marinowic, D. R., Machado, D. C., & DaCosta, J. C.	The dose-response effect of acute intravenous transplantation of human umbilical cord blood cells on brain damage and spatial memory deficits in neonatal hypoxia-ischemia	10.1016/j.neuroscience.2012.03.009	Despite the beneficial effects of cell-based therapies on brain repair shown in most studies, there has not been a consensus regarding the optimal dose of human umbilical cord blood cells (HUCBC) for neonatal hypoxia-ischemia (HI). In this study, we compared the long-term effects of intravenous administration of HUCBC at three different doses on spatial memory and brain morphological changes afte…	Rat	M	7	20	10	10	RV	2	No	Yes	-	-	-	MWM	-	-	-	CV	Fresh	Human	3	UCB cells	IV	1	1	-	-	1000000	10000000	500000000	-	No	No	UCB cells	IV	1	1	-	-	10000000	500000000	500000000	-	No	Yes
2013	Donega, V., van Velthoven, C. T., Nijboer, C. H., van Bel, F., Kas, M. J., Kavelaars, A., & Heijnen, C. J.	Intranasal mesenchymal stem cell treatment for neonatal brain damage: long-term cognitive and sensorimotor improvement	10.1371/journal.pone.0051253	Mesenchymal stem cell (MSC) administration via the intranasal route could become an effective therapy to treat neonatal hypoxic-ischemic (HI) brain damage. We analyzed long-term effects of intranasal MSC treatment on lesion size, sensorimotor and cognitive behavior, and determined the therapeutic window and dose response relationships. Furthermore, the appearance of MSCs at the lesion site in rel…	Mouse	-	9	-	12	12	RV	0.75	Yes	Yes	Cylinder rearing test	-	-		-	-	SDT	MAP2 and MBP	Criopreserved	Murine	7	BM-MSC	IN	1	10	-	-	250000	100000	3.84615e+06	No	Yes	No	BM-MSC	IN	1	10	-	-	500000	-	-	yes	Yes	Yes
2013	Jellema, R. K., Wolfs, T. G., Lima Passos, V., Zwanenburg, A., Ophelders, D. R., Kuypers, E., . . . Kramer, B. W.	Mesenchymal stem cells induce T-cell tolerance and protect the preterm brain after global hypoxia-ischemia	10.1371/journal.pone.0073031	Hypoxic-ischemic encephalopathy (HIE) in preterm infants is a severe disease for which no curative treatment is available. Cerebral inflammation and invasion of activated peripheral immune cells have been shown to play a pivotal role in the etiology of white matter injury, which is the clinical hallmark of HIE in preterm infants. The objective of this study was to assess the neuroprotective and a…	Ovine	F+M	E105	1750	-	8	UCO	-	Yes	No	-	-	-	-	-	-	-	MRI	Criopreserved	Human	1	BM-MSC	IV	1	0.04	-	-	3500000	10000000	-	-	-	Yes	-	-	-	-	-	-	-	-	-	-	-	-
2013	Wang, X. L., Zhao, Y. S., Hu, M. Y., Sun, Y. Q., Chen, Y. X., & Bi, X. H.	Umbilical cord blood cells regulate endogenous neural stem cell proliferation via hedgehog signaling in hypoxic ischemic neonatal rats	10.1016/j.brainres.2013.04.038	Umbilical cord blood mononuclear cells (UCBMC) transplantation may improve hypoxia-induced brain injury in neonatal rats, but the mechanism is unclear. This study examines whether UCBMC promote neural stem cell (NSC) proliferation via the Sonic hedgehog (Shh) signaling pathway. The rats underwent left carotid ligation followed by hypoxic stress. UCBMC were transplanted 24h after hypoxia ischemia …	Rat	F+M	7	13.75	-	10	RV	2	Yes	No	-	-	-	-	-	-	-	-	Criopreserved	Human	1	UCB cells	ICV	1	1	-	-	3000000	200000	-	-	-	Yes	-	-	-	-	-	-	-	-	-	-	-	-
2013	Rosenkranz, K., Tenbusch, M., May, C., Marcus, K., & Meier, C.	Changes in Interleukin-1 alpha serum levels after transplantation of umbilical cord blood cells in a model of perinatal hypoxic-ischemic brain damage	10.1016/j.aanat.2012.09.003	Transplantation of human umbilical cord blood (hUCB) cells is a potential approach for the treatment of perinatal hypoxic-ischemic brain injury. Neurological and motor deficits resulting from the brain lesion are ameliorated upon transplantation. The molecular mechanisms underlying these improvements are currently being unravelled. One parameter identified as part of the beneficial effects of hUC…	Rat	-	7	-	-	5	RV	1.3	Yes	No	-	-	-	-	-	-	-	KB	Fresh	Human	1	UCB cells	IP	1	1	-	-	10000000	10000000	5.88235e+08	-	-	-	-	-	-	-	-	-	-	-	-	-	-	-
2013	van Velthoven, C. T., Sheldon, R. A., Kavelaars, A., Derugin, N., Vexler, Z. S., Willemen, H. L., . . . Ferriero, D. M.	Mesenchymal stem cell transplantation attenuates brain injury after neonatal stroke	10.1161/STROKEAHA.111.000326	BACKGROUND AND PURPOSE: Brain injury caused by stroke is a frequent cause of perinatal morbidity and mortality with limited therapeutic options. Mesenchymal stem cells (MSC) have been shown to improve outcome after neonatal hypoxic-ischemic brain injury mainly by secretion of growth factors stimulating repair processes. We investigated whether MSC treatment improves recovery after neonatal stroke…	Rat	-	10	-	9	9	MCAO	-	Yes	No	Cylinder rearing test	Adhesive removing test	-	-	-	-	-	MAP2 and MBP	Fresh	Murine	1	BM-MSC	IN	1	3	-	-	1000000	10000000	5.88235e+08	Yes	-	Yes	-	-	-	-	-	-	-	-	-	-	-	-
2014	Greggio, S., de Paula, S., Azevedo, P. N., Venturin, G. T., & Dacosta, J. C.	Intra-arterial transplantation of human umbilical cord blood mononuclear cells in neonatal hypoxic-ischemic rats	10.1016/j.lfs.2013.10.017	UNLABELLED: Based on preclinical findings, cellular therapy has become a promising therapeutic approach for neonatal hypoxia-ischemia (HI). However, before translation into the clinical setting, new and effective routes of cell delivery must be determined. Intra-arterial (IA) delivery is an attractive route of cellular administration but has never been used in neonatal HI rats. AIMS: In this stud…	Rat	M	7	-	10	10	RV	2	No	Yes	Rotarod	-	-	MWM	-	-	-	CV	Fresh	Human	2	UCB cells	IA	1	1	-	-	1000000	1000000	50000000	No	No	No	UCB cells	IA	1	1	-	-	10000000	-	-	No	Yes	No
2014	Zhang, X., Zhang, Q., Li, W., Nie, D., Chen, W., Xu, C., . . . Tu, W.	Therapeutic effect of human umbilical cord mesenchymal stem cells on neonatal rat hypoxic-ischemic encephalopathy	10.1002/jnr.23304	The therapeutic potential of umbilical cord blood mesenchymal stem cells has been studied in several diseases. However, the possibility that human umbilical cord Wharton's jelly-derived mesenchymal stem cells (hUCMSCs) can be used to treat neonatal hypoxic-ischemic encephalopathy (HIE) has not yet been investigated. This study focuses on the potential therapeutic effect of hUCMSC transplantation …	Rat	-	7	15	6	10	RV	2	Yes	Yes	Longa Scoring	Rotarod	-	MWM	-	-	-	TTC	Fresh	Human	3	UCT-MSC	IV	1	1	-	-	500000	250000	-	Yes	Yes	-	UCT-MSC	IV	1	3	-	-	500000	3.33333e+07	3.33333e+07	-	No	-
2014	Donega, V., Nijboer, C. H., Braccioli, L., Slaper-Cortenbach, I., Kavelaars, A., van Bel, F., & Heijnen, C. J.	Intranasal administration of human MSC for ischemic brain injury in the mouse: in vitro and in vivo neuroregenerative functions	10.1371/journal.pone.0112339	Intranasal treatment with C57BL/6 MSCs reduces lesion volume and improves motor and cognitive behavior in the neonatal hypoxic-ischemic (HI) mouse model. In this study, we investigated the potential of human MSCs (hMSCs) to treat HI brain injury in the neonatal mouse. Assessing the regenerative capacity of hMSCs is crucial for translation of our knowledge to the clinic. We determined the neuroreg…	Mouse	-	9	-	12	12	RV	0.75	Yes	No	Cylinder rearing test	-	-	-	-	-	-	MAP2 and MBP	Criopreserved	Human	2	BM-MSC	IN	1	10	-	-	1000000	3500000	2000000	Yes	-	No	BM-MSC	IN	1	10	-	-	2000000	-	-	yes	-	Yes
2014	Donega, V., Nijboer, C. H., van Tilborg, G., Dijkhuizen, R. M., Kavelaars, A., & Heijnen, C. J.	Intranasally administered mesenchymal stem cells promote a regenerative niche for repair of neonatal ischemic brain injury	10.1016/j.expneurol.2014.06.009	Previous work from our group has shown that intranasal MSC-treatment decreases lesion volume and improves motor and cognitive behavior after hypoxic-ischemic (HI) brain damage in neonatal mice. Our aim was to determine the kinetics of MSC migration after intranasal administration, and the early effects of MSCs on neurogenic processes and gliosis at the lesion site. HI brain injury was induced in …	Mouse	-	9	-	-	6	RV	0.75	Yes	No	-	-	-	-	-	-	-	MAP2 and MBP	Criopreserved	Murine	1	BM-MSC	IN	1	10	-	-	1000000	3000000	2.18182e+08	-	-	Yes	-	-	-	-	-	-	-	-	-	-	-	-
2014	Wang, X., Zhao, Y., & Wang, X.	Umbilical cord blood cells regulate the differentiation of endogenous neural stem cells in hypoxic ischemic neonatal rats via the hedgehog signaling pathway	10.1016/j.brainres.2014.02.019	Transplantation of umbilical cord blood mononuclear cells (UCBMC) promotes the proliferation of endogenous neural stem cells (NSCs), but it has been unclear whether the proliferating NSCs can differentiate into mature neural cells. Therefore, we explored the effects of UCBMC transplantation on the differentiation of endogenous NSCs and their underlying mechanisms. Seven-day-old Sprague-Dawley rat…	Rat	F+M	7	13.6	-	10	RV	2	Yes	No	-	-	-	-	-	-	-	-	Criopreserved	Human	1	UCB cells	ICV	1	1	-	-	3000000	10000000	-	-	-	Yes	-	-	-	-	-	-	-	-	-	-	-	-
2014	Zhu, L. H., Bai, X., Zhang, N., Wang, S. Y., Li, W., & Jiang, L.	Improvement of human umbilical cord mesenchymal stem cell transplantation on glial cell and behavioral function in a neonatal model of periventricular white matter damage	10.1016/j.brainres.2014.03.030	Periventricular white matter damage (PWMD) also termed periventricular leucomalacia in the preterm infant is of particular importance because no targeted therapy is presently available. Human umbilical cord mesenchymal stem cells (hUCT-MSCs) have been studied in a variety of adult brain injury-related neurological disorders. Our aim was to determine whether hUCT-MSC transplantation improves glial…	Rat	-	3	-	-	-	RV	4	Yes	No	Cylinder rearing test	-	-	-	-	OFP	-	MBP and GFAP	Fresh	Human	1	UCT-MSC	IP	3	1	2	3	1000000	1000000	-	Yes	-	Yes	-	-	-	-	-	-	-	-	-	-	-	-
2015	Park, W. S., Sung, S. I., Ahn, S. Y., Yoo, H. S., Sung, D. K., Im, G. H., . . . Chang, Y. S.	Hypothermia augments neuroprotective activity of mesenchymal stem cells for neonatal hypoxic-ischemic encephalopathy	10.1371/journal.pone.0120893	Though hypothermia is the only clinically available treatment for neonatal hypoxic-ischemic encephalopathy (HIE), it is not completely effective in severe cases. We hypothesized that combined treatment with hypothermia and transplantation of human umbilical cord blood (UCB)-derived mesenchymal stem cells (MSCs) would synergistically attenuate severe HIE compared to stand-alone therapy. To induce …	Rat	M	7	17	12	9	RV	2	Yes	Yes	Rotarod	Cylinder rearing test	-	-	-	-	-	MRI	Fresh	Human	1	UCB-MSC	ICV	1	0.25	-	-	100000	500000	-	Yes	-	Yes	-	-	-	-	-	-	-	-	-	-	-	-
2015	Donega, V., Nijboer, C. H., van Velthoven, C. T., Youssef, S. A., de Bruin, A., van Bel, F., . . . Heijnen, C. J.	Assessment of long-term safety and efficacy of intranasal mesenchymal stem cell treatment for neonatal brain injury in the mouse	10.1038/pr.2015.145	BACKGROUND: For clinical translation, we assessed whether intranasal mesenchymal stem cell (MSC) treatment after hypoxia-ischemia (HI) induces neoplasia in the brain or periphery at 14 mo. Furthermore, the long-term effects of MSCs on behavior and lesion size were determined. METHOD: HI was induced in 9-d-old mice. Pups received an intranasal administration of 0.5 x 10(6) MSCs or vehicle at 10 d …	Mouse	F+M	9	-	17	17	RV	0.75	Yes	Yes	Cylinder rearing test	-	-	NORT	-	-	-	MAP2 and MBP	Criopreserved	Murine	1	BM-MSC	IN	1	10	-	-	500000	1000000	-	Yes	Yes	Yes	-	-	-	-	-	-	-	-	-	-	-	-
2015	Drobyshevsky, A., Cotten, C. M., Shi, Z., Luo, K., Jiang, R., Derrick, M., . . . Tan, S.	Human Umbilical Cord Blood Cells Ameliorate Motor Deficits in Rabbits in a Cerebral Palsy Model	10.1159/000374107	Cerebral palsy (CP) has a significant impact on both patients and society, but therapy is limited. Human umbilical cord blood cells (HUCBC), containing various stem and progenitor cells, have been used to treat various brain genetic conditions. In small animal experiments, HUCBC have improved outcomes after hypoxic-ischemic (HI) injury. Clinical trials using HUCBC are underway, testing feasibilit…	Rabbit	-	E22	-	15	-	UI	-	Yes	No	Forced swimming test	-	-	-	-	-	-	MRI	Fresh	Human	2	UCB cells	IV	1	9	-	-	5000000	500000	-	No	-	-	UCB cells	IV	1	9	-	-	2500000	-	-	yes	Yes	-
2015	Hattori, T., Sato, Y., Kondo, T., Ichinohashi, Y., Sugiyama, Y., Yamamoto, M., . . . Hayakawa, M.	Administration of umbilical cord blood cells transiently decreased hypoxic-ischemic brain injury in neonatal rats	10.1159/000368396	This study aimed to investigate whether the administration of mononuclear cells derived from human umbilical cord blood cells (UCBCs) could ameliorate hypoxic-ischemic brain injury in a neonatal rat model. The left carotid arteries of 7-day-old rats were ligated, and the rats were then exposed to 8% oxygen for 60 min. Mononuclear cells derived from UCBCs using the Ficoll-Hypaque technique were in…	Rat	-	7	-	6	11	RV	1	Yes	No	Gait analysis	-	-	-	-	-	Active Avoidance Test	MBP and NeuN	Criopreserved	Human	1	UCB cells	IP	1	0.25	-	-	10000000	500000	-	No	-	No	-	-	-	-	-	-	-	-	-	-	-	-
2015	Ding, H. F., Zhang, H., Ding, H. F., Li, D., Yi, X. H., Gao, X. Y., . . . Ju, X. L.	Therapeutic effect of placenta-derived mesenchymal stem cells on hypoxic-ischemic brain damage in rats	10.1007/s12519-014-0531-8	BACKGROUND: Oxidative stress is involved in the development of hypoxic-ischemic brain damage (HIBD). In this study, we investigated the therapeutic effects of placenta-derived mesenchymal stem cells (PD-MSCs) and explored the NF-E2-related factor-2/heme oxygenase-1 (Nrf2/HO-1) signaling pathway in treating HIBD. METHODS: P7 rats were subjected to hypoxic-ischemic brain injury and randomly divided…	Rat	-	7	13.5	20	5	RV	2.5	Yes	No	-	-	-	MWM	-	-	-	H&E	Fresh	Murine	1	PD-MSC	ICV	1	2	-	-	500000	500000	-	-	Yes	Yes	-	-	-	-	-	-	-	-	-	-	-	-
2015	Gu, Y., Zhang, Y., Bi, Y., Liu, J., Tan, B., Gong, M., . . . Chen, J.	Mesenchymal stem cells suppress neuronal apoptosis and decrease IL-10 release via the TLR2/NFkappaB pathway in rats with hypoxic-ischemic brain damage	10.1186/s13041-015-0157-3	BACKGROUND: Hypoxic-ischemic brain damage (HIBD) is a major cause of infant mortality and neurological disability in children. Many studies have demonstrated that mesenchymal stem cell (MSC) transplantation facilitates the restoration of the biological function of injured tissue following HIBD via immunomodulation. This study aimed to elucidate the mechanisms by which MSCs mediate immunomodulatio…	Rat	-	7	-	15	5	RV	2.5	Yes	Yes	-	-	-	MWM	-	-	-	TUNEL	Fresh	Murine	1	BM-MSC	ICV	1	2	-	-	1500000	1000000	-	-	Yes	Yes	-	-	-	-	-	-	-	-	-	-	-	-
2015	Zhou, X., Gu, J., Gu, Y., He, M., Bi, Y., Chen, J., & Li, T.	Human Umbilical Cord-Derived Mesenchymal Stem Cells Improve Learning and Memory Function in Hypoxic-Ischemic Brain-Damaged Rats via an IL-8-Mediated Secretion Mechanism Rather than Differentiation Pattern Induction	10.1159/000374040	BACKGROUND: MSCs are a promising therapeutic resource. Paracrine effects and the induction of differentiation patterns are thought to represent the two primary mechanisms underlying the therapeutic effects of mesenchymal stem cell (MSC) transplantation in vivo. However, it is unclear which mechanism is involved in the therapeutic effects of human umbilical cord-derived MSC (hUCT-MSC) transplantat…	Rat	-	7	-	6	8	RV	2	Yes	Yes	-	-	-	MWM	NORT	-	-	H&E	Fresh	Human	1	UCT-MSC	ICV	1	5	-	-	200000	1000000	-	-	Yes	Yes	-	-	-	-	-	-	-	-	-	-	-	-
2015	Cameron, S. H., Alwakeel, A. J., Goddard, L., Hobbs, C. E., Gowing, E. K., Barnett, E. R., . . . Oorschot, D. E.	Delayed post-treatment with bone marrow-derived mesenchymal stem cells is neurorestorative of striatal medium-spiny projection neurons and improves motor function after neonatal rat hypoxia-ischemia	10.1016/j.mcn.2015.03.019	Perinatal hypoxia-ischemia is a major cause of striatal injury and may lead to cerebral palsy. This study investigated whether delayed administration of bone marrow-derived mesenchymal stem cells (MSCs), at one week after neonatal rat hypoxia-ischemia, was neurorestorative of striatal medium-spiny projection neurons and improved motor function. The effect of a subcutaneous injection of a high-dos…	Rat	M	7	33	4	4	RV	1.5	Yes	Yes	Cylinder rearing test	-	-	-	-	-	-	CV	Fresh	Murine	2	BM-MSC	SC	1	7	-	-	1000000	500000	3.33333e+07	Yes	-	Yes	BM-MSC	SC	1	7	-	-	120000	3.63636e+06	3.63636e+06	-	-	No
2015	Yu, Q., Liu, L., Lin, J., Wang, Y., Xuan, X., Guo, Y., & Hu, S.	SDF-1alpha/CXCR4 Axis Mediates The Migration of Mesenchymal Stem Cells to The Hypoxic-Ischemic Brain Lesion in A Rat Model	10.22074/cellj.2015.504	OBJECTIVE: Transplantation of mesenchymal stem cells (MSCs) can promote functional recovery of the brain after hypoxic-ischemic brain damage (HIBD). However, the mechanism regulating MSC migration to a hypoxic-ischemic lesion is poorly understood. Interaction between stromal cell-derived factor-1alpha (SDF-1alpha) and its cognate receptor CXC chemokine receptor 4 (CXCR4) is crucial for homing and…	Rat	M	7	-	-	3	RV	2.5	Yes	No	-	-	-	-	-	-	-	H&E	Fresh	Murine	1	BM-MSC	IV	1	-	-	-	6000000	1000000	-	-	-	-	-	-	-	-	-	-	-	-	-	-	-	-
2016	Aridas, J. D., McDonald, C. A., Paton, M. C., Yawno, T., Sutherland, A. E., Nitsos, I., . . . Miller, S. L.	Cord blood mononuclear cells prevent neuronal apoptosis in response to perinatal asphyxia in the newborn lamb	10.1113/JP271104	Perinatal asphyxia is a significant cause of death or long-term neurodevelopmental impairment. Hypothermia, currently the only effective treatment, leads to modest improvements, but new therapeutic strategies are required. Umbilical cord blood (UCB) mononuclear cells have potent anti-inflammatory properties and may reduce neuropathology. This study examined whether autologous UCB mononuclear cell…	Ovine	F+M	0	3700	8	8	UI	-	Yes	No	-	-	-	-	-	-	-	-	Fresh	Autologous	1	UCB cells	IA	1	0.5	-	-	100000000	1000000	-	-	-	Yes	-	-	-	-	-	-	-	-	-	-	-	-
2016	Kidani, Y., Miki, Y., Nomimura, N., Minakawa, S., Tanaka, N., Miyoshi, H., . . . Kudo, Y.	The therapeutic effect of CD133(+) cells derived from human umbilical cord blood on neonatal mouse hypoxic-ischemic encephalopathy model	10.1016/j.lfs.2016.06.004	AIMS: Brain damage at birth can cause lifelong neurodevelopmental deficits. Recently, stem cell therapies have been used in several fields of medicine. We previously reported that CD133(+) cells, endothelial progenitor cells derived from human umbilical cord blood, induce nerve extension in an ex vivo hypoxic-ischemic encephalopathy model. Here, we used an in vivo model to examine the effect of C…	Mouse	-	7	3.8	8	8	RV	0.5	Yes	Yes	Rotarod	-	-	-	-	-	-	KB	Criopreserved	Human	1	EPC	IP	1	1	-	-	100000	3000000	2.20588e+08	Yes	-	Yes	-	-	-	-	-	-	-	-	-	-	-	-
2016	Ohshima, M., Taguchi, A., Sato, Y., Ogawa, Y., Saito, S., Yamahara, K., . . . Tsuji, M.	Evaluations of Intravenous Administration of CD34+ Human Umbilical Cord Blood Cells in a Mouse Model of Neonatal Hypoxic-Ischemic Encephalopathy	10.1159/000454830	Several cell therapies have been explored as novel therapeutic strategies for neonatal encephalopathy because the benefits of current treatments are limited. We previously reported that intravenous administration of human umbilical cord blood (hUCB) CD34+ cells (hematopoietic stem cells/endothelial progenitor cells) at 48 h after insult exerts therapeutic effects in neonatal mice with stroke, i.e…	Mouse	F+M	8	4.8	28	28	RV	0.5	Yes	Yes	Cylinder rearing test	Rotarod	-	-	-	OFP	-	H&E	Criopreserved	Human	1	CD34+	IV	1	2	-	-	100000	3000000	-	Yes	-	No	-	-	-	-	-	-	-	-	-	-	-	-
2016	Gu, Y., He, M., Zhou, X., Liu, J., Hou, N., Bin, T., . . . Chen, J.	Endogenous IL-6 of mesenchymal stem cell improves behavioral outcome of hypoxic-ischemic brain damage neonatal rats by supressing apoptosis in astrocyte	10.1038/srep18587	Mesenchymal stem cell (MSC) transplantation reduces the neurological impairment caused by hypoxic-ischemic brain damage (HIBD) via immunomodulation. In the current study, we found that MSC transplantation improved learning and memory function and enhanced long-term potentiation in neonatal rats subjected to HIBD and the amount of IL-6 released from MSCs was far greater than that of other cytokine…	Rat	-	7	-	15	-	RV	2.5	No	Yes	-	-	-	MWM	OIP	-	-	-	Fresh	Murine	1	BM-MSC	ICV	1	5	-	-	200000	200000	-	-	Yes	-	-	-	-	-	-	-	-	-	-	-	-	-
2017	Grandvuillemin, I., Garrigue, P., Ramdani, A., Boubred, F., Simeoni, U., Dignat-George, F., . . . Guillet, B.	Long-Term Recovery After Endothelial Colony-Forming Cells or Human Umbilical Cord Blood Cells Administration in a Rat Model of Neonatal Hypoxic-Ischemic Encephalopathy	10.1002/sctm.17-0074	Neonatal hypoxic-ischemic encephalopathy (NHIE) is a dramatic perinatal complication, associated with poor neurological prognosis despite neuroprotection by therapeutic hypothermia, in the absence of an available curative therapy. We evaluated and compared ready-to-use human umbilical cord blood cells (HUCBC) and bankable but allogeneic endothelial progenitors (ECFC) as cell therapy candidate for…	Rat	M	7	-	10	5	RV	1.5	Yes	Yes	-	-	-	NORT	MWM	-	EPM	NeuN	Fresh	Human	2	EPC	IP	1	2	-	-	500000	500000	3.33333e+07	-	Yes	Yes	UCB cells	IP	1	2	-	-	10000000	-	-		Yes	Yes
2017	Ding, H., Zhang, H., Ding, H., Li, D., Yi, X., Ma, X., . . . Ju, X.	Transplantation of placenta-derived mesenchymal stem cells reduces hypoxic-ischemic brain damage in rats by ameliorating the inflammatory response	10.1038/cmi.2015.99	Hypoxic-ischemic brain damage (HIBD) is a common cause of infant death. The purpose of our research was to explore the immunoregulatory mechanism of placenta-derived mesenchymal stem cells (PD-MSCs) in HIBD treatment. Seven-day-old rat pups were randomly divided into HIBD, PD-MSC, fibroblast, and control groups. Forty-eight hours after HIBD induction, cells at a density of 5 x 104 cells/10 microl…	Rat	-	7	-	20	5	RV	2.5	Yes	No	Hanging wire	Vertical pole	-	-	-	-	-	H&E	Fresh	Murine	1	PD-MSC	ICV	1	2	-	-	50000	2000000	-	Yes	-	Yes	-	-	-	-	-	-	-	-	-	-	-	-
2017	Mukai, T., Mori, Y., Shimazu, T., Takahashi, A., Tsunoda, H., Yamaguchi, S., . . . Nagamura-Inoue, T.	Intravenous injection of umbilical cord-derived mesenchymal stromal cells attenuates reactive gliosis and hypomyelination in a neonatal intraventricular hemorrhage model	10.1016/j.neuroscience.2017.05.006	Intraventricular hemorrhage (IVH) is a frequent complication of preterm newborns, resulting in cerebral palsy and cognitive handicap as well as hypoxic ischemic encephalopathy and periventricular leukomalacia. In this study, we investigated the restorative effect on neonatal IVH by umbilical cord-derived mesenchymal stromal cells (UCT-MSCs) cultured in serum-free medium (RM medium) for clinical a…	Mouse	F+M	5	-	13	3	IVH	-	Yes	No	Footprint analysis	-	-	-	-	OFP	-	MAP2	Criopreserved	Human	1	UCT-MSC	IV	1	2	-	-	100000	5000000	3.33333e+08	Yes	-	Yes	-	-	-	-	-	-	-	-	-	-	-	-
2017	Nakanishi, K., Sato, Y., Mizutani, Y., Ito, M., Hirakawa, A., & Higashi, Y.	Rat umbilical cord blood cells attenuate hypoxic-ischemic brain injury in neonatal rats	10.1038/srep44111	Increasing evidence has suggested that human umbilical cord blood cells (hUCBC) have a favorable effect on hypoxic-ischemic (HI) brain injury. However, the efficacy of using hUCBCs to treat this injury has been variable and the underlying mechanism remains elusive. Here, we investigated its effectiveness using stereological analysis in an allogeneic system to examine whether intraperitoneal injec…	Rat	-	7	-	14	14	RV	2	Yes	Yes	Cylinder rearing test	Rotarod	-	-	-	-	-	H&E	Criopreserved	Murine	1	UCB cells	IP	1	3	-	-	2000000	100000	5.88235e+06	Yes	-	Yes	-	-	-	-	-	-	-	-	-	-	-	-
2018	Zheng, Z., Zhang, L., Qu, Y., Xiao, G., Li, S., Bao, S., . . . Mu, D.	Mesenchymal Stem Cells Protect Against Hypoxia-Ischemia Brain Damage by Enhancing Autophagy Through Brain Derived Neurotrophic Factor/Mammalin Target of Rapamycin Signaling Pathway	10.1002/stem.2808	Hypoxic-ischemic encephalopathy (HIE) is a serious disease for neonates. However, present therapeutic strategies are not effective enough for treating HIE. Previous study showed that mesenchymal stem cells (MSCs) can exert neuroprotective effects for brain damage, but its mechanism remains elusive. Using in vitro coculture of rat cortical primary neurons and MSCs in HI conditions, we demonstrated…	Rat	-	7	-	15	8	RV	2	Yes	Yes	-	-	-	MWM	-	-	-	H&E	Fresh	Murine	1	BM-MSC	ICV	1	1	-	-	200000	500000	-	-	Yes	Yes	-	-	-	-	-	-	-	-	-	-	-	-
2018	Ahn, S. Y., Chang, Y. S., Sung, D. K., Sung, S. I., & Park, W. S.	Hypothermia broadens the therapeutic time window of mesenchymal stem cell transplantation for severe neonatal hypoxic ischemic encephalopathy	10.1038/s41598-018-25902-x	Recently, we have demonstrated that concurrent hypothermia and mesenchymal stem cells (MSCs) transplantation synergistically improved severe neonatal hypoxic ischemic encephalopathy (HIE). The current study was designed to determine whether hypothermia could extend the therapeutic time window of MSC transplantation for severe neonatal HIE. To induce HIE, newborn rat pups were exposed to 8% oxygen…	Rat	M	7	-	12	12	RV	2	Yes	Yes	Rotarod	Negative geotaxis	-	-	-	-	-	MRI	Fresh	Human	1	UCB-MSC	ICV	1	2	-	-	100000	10000000	-	Yes	-	No	-	-	-	-	-	-	-	-	-	-	-	-
2018	Herz, J., Koster, C., Reinboth, B. S., Dzietko, M., Hansen, W., Sabir, H., . . . Felderhoff-Muser, U.	Interaction between hypothermia and delayed mesenchymal stem cell therapy in neonatal hypoxic-ischemic brain injury	10.1016/j.bbi.2018.02.006	Acute hypothermia treatment (HT) is the only clinically established intervention following neonatal hypoxic-ischemic brain injury. However, almost half of all cooled infants still die or suffer from long-lasting neurological impairments. Regenerative therapies, such as mesenchymal stem cells (MSC) appear promising as adjuvant therapy. In the present study, we hypothesized that HT combined with de…	Mouse	F+M	9	-	17	17	RV	1	Yes	Yes	-	-	-	NORT	-	OFP	EPM	CV	Fresh	Murine	1	BM-MSC	IN	1	3	-	-	1000000	500000	3.7037e+07	No	Yes	Yes	-	-	-	-	-	-	-	-	-	-	-	-
2018	McDonald, C. A., Penny, T. R., Paton, M. C. B., Sutherland, A. E., Nekkanti, L., Yawno, T., . . . Miller, S. L.	Effects of umbilical cord blood cells, and subtypes, to reduce neuroinflammation following perinatal hypoxic-ischemic brain injury	10.1186/s12974-018-1089-5	BACKGROUND: It is well understood that hypoxic-ischemic (HI) brain injury during the highly vulnerable perinatal period can lead to cerebral palsy, the most prevalent cause of chronic disability in children. Recently, human clinical trials have reported safety and some efficacy following treatment of cerebral palsy using umbilical cord blood (UCB) cells. UCB is made up of many different cell type…	Rat	-	7	-	19	8	RV	3	Yes	No	Negative geotaxis	-	-	-	-	-	-	CV	Criopreserved	Human	2	UCB cells	IP	1	1	-	-	1000000	1500000	-	Yes	-	Yes	EPC	IP	1	1	-	-	200000	-	-	Yes	-	Yes
2018	Sato, Y., Ueda, K., Kondo, T., Hattori, T., Mikrogeorgiou, A., Sugiyama, Y., . . . Hayakawa, M.	Administration of Bone Marrow-Derived Mononuclear Cells Contributed to the Reduction of Hypoxic-Ischemic Brain Injury in Neonatal Rats	10.3389/fneur.2018.00987	Background/Objective: Perinatal hypoxic-ischemia (HI) causes neonatal death and permanent neurological deficits. Cell therapy using various cell sources has been recently identified as a novel therapy for perinatal HI. Among the available types of cell sources, bone marrow-derived mononuclear cells (BMMNCs) have unique features for clinical application. For example, stem cells can be collected af…	Rat	M	7	15	8	10	RV	1	Yes	Yes	Rotarod	Gait analysis	-	-	-	-	Active Avoidance Test	MAP2	Fresh	Murine	1	BM-MSC	IV	1	1	-	-	100000	5000000	-	No	Yes	Yes	-	-	-	-	-	-	-	-	-	-	-	-
2018	Sugiyama, Y., Sato, Y., Kitase, Y., Suzuki, T., Kondo, T., Mikrogeorgiou, A., . . . Hayakawa, M.	Intravenous Administration of Bone Marrow-Derived Mesenchymal Stem Cell, but not Adipose Tissue-Derived Stem Cell, Ameliorated the Neonatal Hypoxic-Ischemic Brain Injury by Changing Cerebral Inflammatory State in Rat	10.3389/fneur.2018.00757	Perinatal hypoxic-ischemic (HI) brain injury occurs in 1 in 1,000 live births and remains the main cause of neurological disability and death in term infants. Cytotherapy has recently emerged as a novel treatment for tissue injury. In particular, mesenchymal stem cells (MSCs) are thought to have therapeutic potential, but little is known about the differences according to their origin. In the cur…	Rat	F+M	7	-	-	8	RV	1	Yes	No	-	-	-	-	-	-	-	-	Fresh	Murine	2	BM-MSC	IV	1	0.17	-	-	100000	200000	-	-	-	Yes	BM-MSC	IV	1	1	-	-	100000	-	-	-	-	Yes
2018	Sakai, T., Sasaki, M., Kataoka-Sasaki, Y., Oka, S., Nakazaki, M., Fukumura, S., . . . Honmou, O.	Functional recovery after the systemic administration of mesenchymal stem cells in a rat model of neonatal hypoxia-ischemia	10.3171/2018.5.PEDS1845	The authors intravenously infused mesenchymal stem cells (MSCs) into a rat model of neonatal hypoxia-ischemia and found improvements in functional outcome, increased brain volume, and enhanced synaptogenesis. The results of this animal study suggest that the intravenous administration of MSCs should be further explored as a potential treatment for patients suffering from cerebral palsy after hypo…	Rat	F+M	7	-	4	4	RV	2	Yes	Yes	Beam walk test	-	-	-	-	-	-	MRI	Fresh	Murine	1	BM-MSC	IV	1	3	-	-	1000000	1000000	3.0303e+07	Yes	-	Yes	-	-	-	-	-	-	-	-	-	-	-	-
2019	Baba, N., Wang, F., Iizuka, M., Shen, Y., Yamashita, T., Takaishi, K., . . . Maeda, N.	Induction of regional chemokine expression in response to human umbilical cord blood cell infusion in the neonatal mouse ischemia-reperfusion brain injury model	10.1371/journal.pone.0221111	Regenerative medicine using umbilical cord blood (UCB) cells shows promise for the treatment of cerebral palsy. Although the efficacy of this therapy has been seen in the clinic, the mechanisms by which UCB cells interact and aid in the improvement of symptoms are not clear. We explored the chemokine expression profile in damaged brain tissue in the neonatal mouse ischemia-reperfusion (IR) brain …	Mouse	-	9	-	-	5	RV	2	No	Yes	-	-	-	-	-	-	-	-	Criopreserved	Human	1	UCB cells	IV	1	21	-	-	5000000	6000000	-	-	-	-	-	-	-	-	-	-	-	-	-	-	-	-
2019	Zhang, J., Yang, C., Chen, J., Luo, M., Qu, Y., Mu, D., & Chen, Q.	Umbilical cord mesenchymal stem cells and umbilical cord blood mononuclear cells improve neonatal rat memory after hypoxia-ischemia	10.1016/j.bbr.2019.01.012	Current treatment options for hypoxic-ischemic encephalopathy (HIE) are limited. Human umbilical cord mesenchymal stem cells (UCT-MSCs) and cord blood mononuclear cells (CB-MNCs) offer great potential for the treatment of many neurological diseases. The aim of the present study was to identify which cell type is more effective for the treatment of HIE. PKH26-labeled UCT-MSCs and CB-MNCs were tran…	Rat	-	7	-	28	7	RV	2	Yes	No	-	-	-	MWM	-	-	-	Hu-Nu, MBP, GFAP	Fresh	Human	2	UCT-MSC	ICV	1	1	-	-	1000000	2500000	-	-	Yes	Yes	UCB cells	ICV	1	1	-	-	10000000	-	-	-	Yes	Yes
2019	Ebrahim, N., Ehsan, E., Abd El Ghany, E., Sabry, D., & Shamaa, A.	Mesenchymal stem cells transplantation attenuates experimentally induced brain injury after neonatal hypoxia by different two routes of administrations	10.32604/biocell.2019.06111		Rat	M	7	20	10	10	BCAO	1.5	Yes	No	Negative geotaxis	Righting reflex	-	-	-	-	-	H&E	Fresh	Murine	2	BM-MSC	IV	1	1	-	-	3000000	120000	3.63636e+06	Yes	-	Yes	BM-MSC	ICV	1	1	-	-	3000000	150000000	150000000	Yes	-	Yes
2019	McDonald, C. A., Djuliannisaa, Z., Petraki, M., Paton, M. C. B., Penny, T. R., Sutherland, A. E., . . . Miller, S. L.	Intranasal Delivery of Mesenchymal Stromal Cells Protects against Neonatal Hypoxic(-)Ischemic Brain Injury	10.3390/ijms20102449	Cerebral palsy (CP) is a permanent motor disorder that results from brain injury and neuroinflammation during the perinatal period. Mesenchymal stromal cells (MSCs) have been explored as a therapy in multiple adult neuroinflammatory conditions. Our study examined the therapeutic benefits of intranasal delivery of human umbilical cord tissue (UC) derived-MSCs in a rat model of neonatal hypoxic-isc…	Rat	F+M	10	20	10	9	RV	1.5	Yes	No	Negative geotaxis	-	-	-	-	-	-	CV	Criopreserved	Human	1	UCT-MSC	IN	1	1	-	-	200000	200000	-	Yes	-	Yes	-	-	-	-	-	-	-	-	-	-	-	-
2019	Penny, T. R., Sutherland, A. E., Mihelakis, J. G., Paton, M. C. B., Pham, Y., Lee, J., . . . McDonald, C. A.	Human Umbilical Cord Therapy Improves Long-Term Behavioral Outcomes Following Neonatal Hypoxic Ischemic Brain Injury	10.3389/fphys.2019.00283	Background: Hypoxic ischemic (HI) insult in term babies at labor or birth can cause long-term neurodevelopmental disorders, including cerebral palsy (CP). The current standard treatment for term infants with hypoxic ischemic encephalopathy (HIE) is hypothermia. Because hypothermia is only partially effective, novel therapies are required to improve outcomes further. Human umbilical cord blood cel…	Rat	F+M	7	16.4	6	6	RV	1.5	Yes	Yes	Negative geotaxis	Cylinder rearing test	-	-	-	OFP	-	H&E	Criopreserved	Human	1	UCB cells	IP	1	1	-	-	1000000	100000000	2.7027e+07	Yes	-	No	-	-	-	-	-	-	-	-	-	-	-	-
2019	Xu, J., Feng, Z., Wang, X., Xiong, Y., Wang, L., Ye, L., & Zhang, H.	hUCT-MSCs Exert a Neuroprotective Effect via Anti-apoptotic Mechanisms in a Neonatal HIE Rat Model	10.1177/0963689719874769	In this study, we investigated how human umbilical cord mesenchymal stem cells exerted a neuroprotective effect via antiapoptotic mechanisms in a neonatal hypoxic-ischemic encephalopathy rat model. A total of 78 10-day old (P10) rats were used. After human umbilical cord mesenchymal stem cells were collected from human umbilical cords and amplified in culture, they were administered to rat subjec…	Rat	F+M	10	-	10	10	RV	2	Yes	Yes	Negative geotaxis	Foot-fault test	-	MWM	-	-	-	TTC	Fresh	Human	1	UCT-MSC	ICV	1	0.04	-	-	1000000	100000	2.63158e+07	Yes	Yes	Yes	-	-	-	-	-	-	-	-	-	-	-	-
2019	Yu, Y., Yan, Y., Luo, Z., Luo, P., Xiao, N., Sun, X., & Cheng, L.	Effects of human umbilical cord blood CD34(+) cell transplantation in neonatal hypoxic-ischemia rat model	10.1016/j.braindev.2018.08.007	Perinatal brain injury can cause death in the neonatal period and lifelong neurodevelopmental deficits. Stem cell transplantation had been proved to be effective approach to ameliorate neurological deficits after brain damage. In this study we examine the effect of human umbilical cord blood CD34(+) cells on model of neonatal rat hypoxic-ischemic brain damage and compared the neuroprotection of t…	Rat	-	7	-	5	3	RV	2.5	Yes	No	EBST	-	-	-	-	-	-	H&E	Criopreserved	Human	2	UCB cells	IV	1	7	-	-	1000000	100000	2.08333e+07	Yes	-	Yes	CD34+	IV	1	7	-	-	15000	-	-	Yes	-	Yes
2019	He, M., Shi, X., Yang, M., Yang, T., Li, T., & Chen, J.	Mesenchymal stem cells-derived IL-6 activates AMPK/mTOR signaling to inhibit the proliferation of reactive astrocytes induced by hypoxic-ischemic brain damage	10.1016/j.expneurol.2018.09.006	Mesenchymal stem cells (MSCs) treatment is an effective strategy for the functional repair of central nervous system (CNS) insults through the production of bioactive molecules. We have previously demonstrated that the interleukin-6 (IL-6) secreted by MSCs plays an anti-apoptotic role in injured astrocytes and partly promotes functional recovery in neonatal rats with hypoxic-ischemic brain damage…	Rat	F+M	7	-	15	4	RV	2.5	Yes	Yes	-	-	-	MWM	OIP	-	-	DAPI and GFAP	Fresh	Murine	1	BM-MSC	ICV	1	5	-	-	200000	500000	-	-	Yes	Yes	-	-	-	-	-	-	-	-	-	-	-	-
2020	Penny, T. R., Pham, Y., Sutherland, A. E., Mihelakis, J. G., Lee, J., Jenkin, G., . . . McDonald, C. A.	Multiple doses of umbilical cord blood cells improve long-term brain injury in the neonatal rat	10.1016/j.brainres.2020.147001	BACKGROUND: Hypoxic ischemic (HI) insults during pregnancy and birth can result in neurodevelopmental disorders, such as cerebral palsy. We have previously shown that a single dose of umbilical cord blood (UCB) cells is effective at reducing short-term neuroinflammation and improves short and long-term behavioural outcomes in rat pups. A single dose of UCB was not able to modulate long-term neuro…	Rat	F+M	10	18.43	33	33	RV	1.5	Yes	Yes	Negative geotaxis	Cylinder rearing test	-	NORT	-	-	-	H&E	Criopreserved	Human	2	UCB cells	IP or IN	1	1	-	-	1000000	50000	-	No	No	No	UCB cells	IP or IN	3	1	3	10	1000000	5.42594e+07	1.62778e+08	No	Yes	Yes
2020	Zhang, M.-B.	Transplantation of umbilical cord blood mononuclear cells attenuates the expression of IL-1β via the TLR4/NF-κB pathway in hypoxic-ischemic neonatal rats	10.26599/jnr.2020.9040015		Rat	-	7	13.1	-	14	RV	2	Yes	No	-	-	-	-	-	-	-	NeuN	Fresh	Human	1	UCB cells	ICV	1	1	-	-	3000000	100000	-	-	-	Yes	-	-	-	-	-	-	-	-	-	-	-	-
2020	Li, F., Zhang, K., Liu, H., Yang, T., Xiao, D. J., & Wang, Y. S.	The neuroprotective effect of mesenchymal stem cells is mediated through inhibition of apoptosis in hypoxic ischemic injury	10.1007/s12519-019-00310-x	BACKGROUND: Neonatal hypoxia ischemia causes severe brain damage. Stem cell therapy is a promising method for treating neuronal diseases. Clinical translation of human umbilical cord-derived mesenchymal stem cells (UCT-MSCs) for the recovery of neurons after hypoxic ischemic encephalopathy (HIE) may represent an effective therapy. METHODS: Primary neurons were exposed to oxygen-glucose deprivatio…	Rat	F+M	7	-	-	12	RV	2	Yes	No	-	-	-	-	-	-	-	TTC	Fresh	Human	1	UCT-MSC	ICV	1	3	-	-	300000	2000000	-	-	-	Yes	-	-	-	-	-	-	-	-	-	-	-	-
[truncated: 60 more columns]

## Sheet: Supplementary Table 2
Year	Authors	Title	DOI	Abstract completo	Specie	Sex	Age (days)	Averg Weight (g)	N behaviour	N histology	Animal Model	Hypoxia (h)	Short/medium-term assessment	Long-term assessment (+30 days)	Motor Test 1	Motor Test 2	Motor Test 3	Memory Test 1	Memory Test 2	Motor function/Exploratory Behaviour Test	Other Tests	Histology	Preparation Cells	Cell Origin	Nb protocols	SC type	Admin Route	Nb Admin	Timepoint 1 (dpi)	Timepoint 2 (dpi)	Timepoint 3 (dpi)	Nb cells/admin	Nb cells total	Nb cells/kg/admin	Nb cells/kg total	Improv Motor Function	Improv Cognitive Function	Improv Lesion
2010	Lee, J. A., Kim, B. I., Jo, C. H., Choi, C. W., Kim, E. K., Kim, H. S., . . . Choi, J. H.	Mesenchymal stem-cell transplantation for hypoxic-ischemic brain injury in neonatal rat model	10.1203/PDR.0b013e3181bf594b	Neonatal hypoxic-ischemic brain injury (HIE) remains a major cause of neurologic disabilities. However, many experimental therapies have shown limited successes. We assessed whether human mesenchymal stem cells (MSCs) could be transplanted in the HIE rat brain to improve neurologic disabilities. P7 SD rats were either subjected to left carotid artery ligation and hypoxic exposure [hypoxia-ischemi…	Rat	M	7	-	12	12	RV	3.5	Yes	Yes	Rotarod	Cylinder rearing test	-	-	-	-	-	CV	Criopreserved	Human	1	BM-MSC	IC	1	3	-	-	1000000	1000000	-	-	Yes	-	No
2010	van Velthoven, C. T., Kavelaars, A., van Bel, F., & Heijnen, C. J.	Mesenchymal stem cell treatment after neonatal hypoxic-ischemic brain injury improves behavioral outcome and induces neuronal and oligodendrocyte regeneration	10.1016/j.bbi.2009.10.017	Birth asphyxia is a frequent cause of perinatal morbidity and mortality and treatment options are very limited. Our aim was to determine the effects of treatment with bone marrow-derived mesenchymal stem cells (MSC) after neonatal hypoxic-ischemic brain injury (HI). Nine-day old mice were exposed to cerebral HI and endogenous cell proliferation was determined by BrdU-incorporation. Maximal endoge…	Mouse	F+M	9	-	9	9	RV	0.75	Yes	No	Cylinder rearing test	-	-	-	-	-	-	MAP2 and MBP	Fresh	Murine	2	BM-MSC	ICV	1	3	-	-	100000	100000	-	-	Yes	-	Yes
2010	van Velthoven, C. T., Kavelaars, A., van Bel, F., & Heijnen, C. J.	Nasal administration of stem cells: a promising novel route to treat neonatal ischemic brain damage	10.1203/PDR.0b013e3181f1c289	Mesenchymal stem cell (MSC) transplantation is a promising therapy to regenerate the brain after an ischemic event. We investigated the possibility to use the nasal route as a noninvasive method to repair the neonatal damaged brain. Nine-day-old mice underwent cerebral hypoxia-ischemia (HI), and MSCs were transplanted intranasally 10 d after HI. At 28 d after HI, MSCs were still present in the af…	Mouse	F+M	9	-	12	12	RV	0.75	Yes	No	Cylinder rearing test	-	-	-	-	-	-	MAP2 and MBP	Fresh	Murine	1	BM-MSC	IN	1	10	-	-	500000	500000	-	-	Yes	-	Yes
2010	van Velthoven, C. T., Kavelaars, A., van Bel, F., & Heijnen, C. J.	Repeated mesenchymal stem cell treatment after neonatal hypoxia-ischemia has distinct effects on formation and maturation of new neurons and oligodendrocytes leading to restoration of damage, corticospinal motor tract activity, and sensorimotor function	10.1523/JNEUROSCI.1835-10.2010	Birth asphyxia is a frequent cause of perinatal morbidity and mortality with limited therapeutic options. We show that a single mesenchymal stem cell treatment at 3 d (MSC-3) after neonatal hypoxia-ischemia (HI) in postnatal day 9 mice improved sensorimotor function and reduced lesion size. A second MSC treatment at 10 d after HI (MSC-3+10) further enhanced sensorimotor improvement and recovery o…	Mouse	F+M	9	-	14	14	RV	0.75	Yes	No	Cylinder rearing test	Rotarod	-	-	-	-	-	MAP2 and MBP	Criopreserved	Murine	3	BM-MSC	ICV	1	3	-	-	100000	100000	-	-	Yes	-	Yes
2010	Pimentel-Coelho, P. M., Magalhaes, E. S., Lopes, L. M., deAzevedo, L. C., Santiago, M. F., & Mendez-Otero, R.	Human cord blood transplantation in a neonatal rat model of hypoxic-ischemic brain damage: functional outcome related to neuroprotection in the striatum	10.1089/scd.2009.0049	Human umbilical cord blood mononuclear cells (HUCB) have been shown to have a therapeutic role in different models of central nervous system (CNS) damage, including stroke. We evaluated the possible therapeutic potential of HUCB in P7 rats submitted to the Rice-Vannucci model of neonatal hypoxic-ischemic (HI) brain damage. Our results demonstrated that intraperitoneal transplantation of HUCB, 3 h…	Rat	M	7	-	31	7	RV	1.5	Yes	No	Cliff aversion reflex	Negative geotaxis	Gait analysis	-	-	-	-	Fluoro-Jade C	Criopreserved	Human	1	UCB cells	IP	1	0.125	-	-	2000000	2000000	-	-	Yes	-	Yes
2010	Xia, G., Hong, X., Chen, X., Lan, F., Zhang, G., & Liao, L.	Intracerebral transplantation of mesenchymal stem cells derived from human umbilical cord blood alleviates hypoxic ischemic brain injury in rat neonates	10.1515/jpm.2010.021	AIMS: Fetal hypoxic-ischemic brain injury (HIBI) is a severe condition for which no effective therapy exists. In this study mesenchymal stem cells (MSCs) from human umbilical cord blood (UCB) of full-term newborns were isolated and intracerebrally transplanted into rat neonates after HIBI induction. Nerve function was assessed by the modified neurological severity scores (mNSS) to establish if MS…	Rat	-	7	-	18	-	RV	2.5	Yes	No	mNSS	-	-	-	-	-	-	H&E	Fresh	Human	1	UCB-MSC	ICV	1	3	-	-	50000	50000	-	-	Yes	-	Yes
2010	van Velthoven, C. T., Kavelaars, A., van Bel, F., & Heijnen, C. J.	Mesenchymal stem cell treatment after neonatal hypoxic-ischemic brain injury improves behavioral outcome and induces neuronal and oligodendrocyte regeneration	10.1016/j.bbi.2009.10.017	Birth asphyxia is a frequent cause of perinatal morbidity and mortality and treatment options are very limited. Our aim was to determine the effects of treatment with bone marrow-derived mesenchymal stem cells (MSC) after neonatal hypoxic-ischemic brain injury (HI). Nine-day old mice were exposed to cerebral HI and endogenous cell proliferation was determined by BrdU-incorporation. Maximal endoge…	Mouse	F+M	9	-	9	9	RV	0.75	Yes	No	Cylinder rearing test	-	-	-	-	-	-	MAP2 and MBP	Fresh	Murine	2	BM-MSC	ICV	1	10	-	-	100000	100000	-	-	Yes	-	Yes
2010	van Velthoven, C. T., Kavelaars, A., van Bel, F., & Heijnen, C. J.	Repeated mesenchymal stem cell treatment after neonatal hypoxia-ischemia has distinct effects on formation and maturation of new neurons and oligodendrocytes leading to restoration of damage, corticospinal motor tract activity, and sensorimotor function	10.1523/JNEUROSCI.1835-10.2010	Birth asphyxia is a frequent cause of perinatal morbidity and mortality with limited therapeutic options. We show that a single mesenchymal stem cell treatment at 3 d (MSC-3) after neonatal hypoxia-ischemia (HI) in postnatal day 9 mice improved sensorimotor function and reduced lesion size. A second MSC treatment at 10 d after HI (MSC-3+10) further enhanced sensorimotor improvement and recovery o…	Mouse	F+M	9	-	14	14	RV	0.75	Yes	No	Cylinder rearing test	Rotarod	-	-	-	-	-	MAP2 and MBP	Criopreserved	Murine	3	BM-MSC	ICV	1	10	-	-	100000	100000	-	-	Yes	-	Yes
2010	van Velthoven, C. T., Kavelaars, A., van Bel, F., & Heijnen, C. J.	Repeated mesenchymal stem cell treatment after neonatal hypoxia-ischemia has distinct effects on formation and maturation of new neurons and oligodendrocytes leading to restoration of damage, corticospinal motor tract activity, and sensorimotor function	10.1523/JNEUROSCI.1835-10.2010	Birth asphyxia is a frequent cause of perinatal morbidity and mortality with limited therapeutic options. We show that a single mesenchymal stem cell treatment at 3 d (MSC-3) after neonatal hypoxia-ischemia (HI) in postnatal day 9 mice improved sensorimotor function and reduced lesion size. A second MSC treatment at 10 d after HI (MSC-3+10) further enhanced sensorimotor improvement and recovery o…	Mouse	F+M	9	-	14	14	RV	0.75	Yes	No	Cylinder rearing test	Rotarod	-	-	-	-	-	MAP2 and MBP	Criopreserved	Murine	3	BM-MSC	ICV	2	3	10	-	100000	200000	-	-	Yes	-	Yes
2011	Geissler, M., Dinse, H. R., Neuhoff, S., Kreikemeier, K., & Meier, C.	Human umbilical cord blood cells restore brain damage induced changes in rat somatosensory cortex	10.1371/journal.pone.0020194	Intraperitoneal transplantation of human umbilical cord blood (hUCB) cells has been shown to reduce sensorimotor deficits after hypoxic ischemic brain injury in neonatal rats. However, the neuronal correlate of the functional recovery and how such a treatment enforces plastic remodelling at the level of neural processing remains elusive. Here we show by in-vivo recordings that hUCB cells have the…	Rat	F+M	7	-	6	6	RV	1.3	No	Yes	Footprint analysis	Cylinder rearing test	-	-	-	-	-	-	Criopreserved	Human	1	UCB cells	IP	1	1	-	-	10000000	10000000	-	-	Yes	-	Yes
2012	de Paula, S., Greggio, S., Marinowic, D. R., Machado, D. C., & DaCosta, J. C.	The dose-response effect of acute intravenous transplantation of human umbilical cord blood cells on brain damage and spatial memory deficits in neonatal hypoxia-ischemia	10.1016/j.neuroscience.2012.03.009	Despite the beneficial effects of cell-based therapies on brain repair shown in most studies, there has not been a consensus regarding the optimal dose of human umbilical cord blood cells (HUCBC) for neonatal hypoxia-ischemia (HI). In this study, we compared the long-term effects of intravenous administration of HUCBC at three different doses on spatial memory and brain morphological changes afte…	Rat	M	7	20	10	10	RV	2	No	Yes	-	-	-	MWM	-	-	-	CV	Fresh	Human	3	UCB cells	IV	1	1	-	-	100000000	100000000	5000000000	5000000000	-	Yes	Yes
2012	de Paula, S., Greggio, S., Marinowic, D. R., Machado, D. C., & DaCosta, J. C.	The dose-response effect of acute intravenous transplantation of human umbilical cord blood cells on brain damage and spatial memory deficits in neonatal hypoxia-ischemia	10.1016/j.neuroscience.2012.03.009	Despite the beneficial effects of cell-based therapies on brain repair shown in most studies, there has not been a consensus regarding the optimal dose of human umbilical cord blood cells (HUCBC) for neonatal hypoxia-ischemia (HI). In this study, we compared the long-term effects of intravenous administration of HUCBC at three different doses on spatial memory and brain morphological changes afte…	Rat	M	7	20	10	10	RV	2	No	Yes	-	-	-	MWM	-	-	-	CV	Fresh	Human	3	UCB cells	IV	1	1	-	-	10000000	10000000	500000000	500000000	-	No	Yes
2012	Kim, E. S., Ahn, S. Y., Im, G. H., Sung, D. K., Park, Y. R., Choi, S. H., . . . Park, W. S.	Human umbilical cord blood-derived mesenchymal stem cell transplantation attenuates severe brain injury by permanent middle cerebral artery occlusion in newborn rats	10.1038/pr.2012.71	BACKGROUND: Severe brain injury induced by neonatal stroke causes significant mortality and disability, and effective therapies are currently lacking. We hypothesized that human umbilical cord blood (UCB)-derived mesenchymal stem cells (MSCs) can attenuate severe brain injury induced by permanent middle cerebral artery occlusion (MCAO) in rat pups. METHODS: After confirming severe brain injury in…	Rat	M	10	26	12	11	TMCAO	-	Yes	Yes	Rotarod	Cylinder rearing test	-	-	-	-	-	H&E	Fresh	Human	1	UCB-MSC	ICV	1	0.25	-	-	100000	100000	3.84615e+06	3.84615e+06	Yes	-	Yes
2012	Rosenkranz, K., Kumbruch, S., Tenbusch, M., Marcus, K., Marschner, K., Dermietzel, R., & Meier, C.	Transplantation of human umbilical cord blood cells mediated beneficial effects on apoptosis, angiogenesis and neuronal survival after hypoxic-ischemic brain injury in rats	10.1007/s00441-012-1401-0	Transplantation of human umbilical cord blood (hucb) cells in a model of hypoxic-ischemic brain injury led to the amelioration of lesion-impaired neurological and motor functions. However, the mechanisms by which transplanted cells mediate functional recovery after brain injury are largely unknown. In this study, the effects of hucb cell transplantation were investigated in this experimental para…	Rat	-	7	-	-	3	RV	1.3	Yes	No	-	-	-	-	-	-	-	KB	Fresh	Human	1	UCB cells	IP	1	1	-	-	10000000	10000000	-	-	-	-	Yes
2012	van Velthoven, C. T., van de Looij, Y., Kavelaars, A., Zijlstra, J., van Bel, F., Huppi, P. S., . . . Heijnen, C. J.	Mesenchymal stem cells restore cortical rewiring after neonatal ischemia in mice	10.1002/ana.23543	OBJECTIVE: A study was undertaken to investigate the effect of neonatal hypoxic-ischemic (HI) brain damage and mesenchymal stem cell (MSC) treatment on the structure and contralesional connectivity of motor function-related cerebral areas. METHODS: Brain remodeling after HI+/-MSC treatment in neonatal mice was analyzed using diffusion tensor magnetic resonance imaging, immunohistochemistry, anter…	Mouse	-	9	-	10	19	RV	0.75	Yes	No	Cylinder rearing test	-	-	-	-	-	-	H&E	Fresh	Murine	1	BM-MSC	ICV	2	3	10	-	100000	200000	-	-	Yes	-	Yes
2012	Wasielewski, B., Jensen, A., Roth-Harer, A., Dermietzel, R., & Meier, C.	Neuroglial activation and Cx43 expression are reduced upon transplantation of human umbilical cord blood cells after perinatal hypoxic-ischemic injury	10.1016/j.brainres.2012.05.066	Glial cells play a crucial role in the pathomechanism of perinatal hypoxic-ischemic brain injury (HI) and are involved in the maintenance of a chronic state of inflammation that causes delayed neuronal damage. Activation of astrocytes is one factor prolonging brain damage and contributing to the formation of a glial scar that limits neuronal plasticity. In this context, the major astrocytic gap j…	Rat	F+M	7	17	36	36	RV	1.3	No	Yes	Cylinder rearing test	Hanging wire	-	-	-	-	-	KB	Fresh	Human	2	UCB cells	IP	1	1	-	-	10000000	10000000	5.88235e+08	5.88235e+08	Yes	-	Yes
2012	Wasielewski, B., Jensen, A., Roth-Harer, A., Dermietzel, R., & Meier, C.	Neuroglial activation and Cx43 expression are reduced upon transplantation of human umbilical cord blood cells after perinatal hypoxic-ischemic injury	10.1016/j.brainres.2012.05.066	Glial cells play a crucial role in the pathomechanism of perinatal hypoxic-ischemic brain injury (HI) and are involved in the maintenance of a chronic state of inflammation that causes delayed neuronal damage. Activation of astrocytes is one factor prolonging brain damage and contributing to the formation of a glial scar that limits neuronal plasticity. In this context, the major astrocytic gap j…	Rat	F+M	7	17	36	36	RV	1.3	No	Yes	Cylinder rearing test	Hanging wire	-	-	-	-	-	KB	Fresh	Human	2	UCB cells	IT	1	1	-	-	10000000	10000000	5.88235e+08	5.88235e+08	Yes	-	Yes
2012	de Paula, S., Greggio, S., Marinowic, D. R., Machado, D. C., & DaCosta, J. C.	The dose-response effect of acute intravenous transplantation of human umbilical cord blood cells on brain damage and spatial memory deficits in neonatal hypoxia-ischemia	10.1016/j.neuroscience.2012.03.009	Despite the beneficial effects of cell-based therapies on brain repair shown in most studies, there has not been a consensus regarding the optimal dose of human umbilical cord blood cells (HUCBC) for neonatal hypoxia-ischemia (HI). In this study, we compared the long-term effects of intravenous administration of HUCBC at three different doses on spatial memory and brain morphological changes afte…	Rat	M	7	20	10	10	RV	2	No	Yes	-	-	-	MWM	-	-	-	CV	Fresh	Human	3	UCB cells	IV	1	1	-	-	1000000	1000000	50000000	50000000	-	No	No
2013	Donega, V., van Velthoven, C. T., Nijboer, C. H., van Bel, F., Kas, M. J., Kavelaars, A., & Heijnen, C. J.	Intranasal mesenchymal stem cell treatment for neonatal brain damage: long-term cognitive and sensorimotor improvement	10.1371/journal.pone.0051253	Mesenchymal stem cell (MSC) administration via the intranasal route could become an effective therapy to treat neonatal hypoxic-ischemic (HI) brain damage. We analyzed long-term effects of intranasal MSC treatment on lesion size, sensorimotor and cognitive behavior, and determined the therapeutic window and dose response relationships. Furthermore, the appearance of MSCs at the lesion site in rel…	Mouse	-	9	-	12	12	RV	0.75	Yes	Yes	Cylinder rearing test	-	-		-	-	SDT	MAP2 and MBP	Criopreserved	Murine	7	BM-MSC	IN	1	10	-	-	250000	250000	-	-	No	Yes	No
2013	Jellema, R. K., Wolfs, T. G., Lima Passos, V., Zwanenburg, A., Ophelders, D. R., Kuypers, E., . . . Kramer, B. W.	Mesenchymal stem cells induce T-cell tolerance and protect the preterm brain after global hypoxia-ischemia	10.1371/journal.pone.0073031	Hypoxic-ischemic encephalopathy (HIE) in preterm infants is a severe disease for which no curative treatment is available. Cerebral inflammation and invasion of activated peripheral immune cells have been shown to play a pivotal role in the etiology of white matter injury, which is the clinical hallmark of HIE in preterm infants. The objective of this study was to assess the neuroprotective and a…	Ovine	F+M	E105	1750	-	8	UCO	-	Yes	No	-	-	-	-	-	-	-	MRI	Criopreserved	Human	1	BM-MSC	IV	1	0.04	-	-	3500000	3500000	2000000	2000000	-	-	Yes
2013	Wang, X. L., Zhao, Y. S., Hu, M. Y., Sun, Y. Q., Chen, Y. X., & Bi, X. H.	Umbilical cord blood cells regulate endogenous neural stem cell proliferation via hedgehog signaling in hypoxic ischemic neonatal rats	10.1016/j.brainres.2013.04.038	Umbilical cord blood mononuclear cells (UCBMC) transplantation may improve hypoxia-induced brain injury in neonatal rats, but the mechanism is unclear. This study examines whether UCBMC promote neural stem cell (NSC) proliferation via the Sonic hedgehog (Shh) signaling pathway. The rats underwent left carotid ligation followed by hypoxic stress. UCBMC were transplanted 24h after hypoxia ischemia …	Rat	F+M	7	13.75	-	10	RV	2	Yes	No	-	-	-	-	-	-	-	-	Criopreserved	Human	1	UCB cells	ICV	1	1	-	-	3000000	3000000	2.18182e+08	2.18182e+08	-	-	Yes
2013	Rosenkranz, K., Tenbusch, M., May, C., Marcus, K., & Meier, C.	Changes in Interleukin-1 alpha serum levels after transplantation of umbilical cord blood cells in a model of perinatal hypoxic-ischemic brain damage	10.1016/j.aanat.2012.09.003	Transplantation of human umbilical cord blood (hUCB) cells is a potential approach for the treatment of perinatal hypoxic-ischemic brain injury. Neurological and motor deficits resulting from the brain lesion are ameliorated upon transplantation. The molecular mechanisms underlying these improvements are currently being unravelled. One parameter identified as part of the beneficial effects of hUC…	Rat	-	7	-	-	5	RV	1.3	Yes	No	-	-	-	-	-	-	-	KB	Fresh	Human	1	UCB cells	IP	1	1	-	-	10000000	10000000	-	-	-	-	-
2013	van Velthoven, C. T., Sheldon, R. A., Kavelaars, A., Derugin, N., Vexler, Z. S., Willemen, H. L., . . . Ferriero, D. M.	Mesenchymal stem cell transplantation attenuates brain injury after neonatal stroke	10.1161/STROKEAHA.111.000326	BACKGROUND AND PURPOSE: Brain injury caused by stroke is a frequent cause of perinatal morbidity and mortality with limited therapeutic options. Mesenchymal stem cells (MSC) have been shown to improve outcome after neonatal hypoxic-ischemic brain injury mainly by secretion of growth factors stimulating repair processes. We investigated whether MSC treatment improves recovery after neonatal stroke…	Rat	-	10	-	9	9	TMCAO	-	Yes	No	Cylinder rearing test	Adhesive removing test	-	-	-	-	-	MAP2 and MBP	Fresh	Murine	1	BM-MSC	IN	1	3	-	-	1000000	1000000	-	-	Yes	-	Yes
2013	Donega, V., van Velthoven, C. T., Nijboer, C. H., van Bel, F., Kas, M. J., Kavelaars, A., & Heijnen, C. J.	Intranasal mesenchymal stem cell treatment for neonatal brain damage: long-term cognitive and sensorimotor improvement	10.1371/journal.pone.0051253	Mesenchymal stem cell (MSC) administration via the intranasal route could become an effective therapy to treat neonatal hypoxic-ischemic (HI) brain damage. We analyzed long-term effects of intranasal MSC treatment on lesion size, sensorimotor and cognitive behavior, and determined the therapeutic window and dose response relationships. Furthermore, the appearance of MSCs at the lesion site in rel…	Mouse	-	9	-	12	12	RV	0.75	Yes	Yes	Cylinder rearing test	-	-		-	-	SDT	MAP2 and MBP	Criopreserved	Murine	7	BM-MSC	IN	1	10	-	-	500000	500000	-	-	yes	Yes	Yes
2013	Donega, V., van Velthoven, C. T., Nijboer, C. H., van Bel, F., Kas, M. J., Kavelaars, A., & Heijnen, C. J.	Intranasal mesenchymal stem cell treatment for neonatal brain damage: long-term cognitive and sensorimotor improvement	10.1371/journal.pone.0051253	Mesenchymal stem cell (MSC) administration via the intranasal route could become an effective therapy to treat neonatal hypoxic-ischemic (HI) brain damage. We analyzed long-term effects of intranasal MSC treatment on lesion size, sensorimotor and cognitive behavior, and determined the therapeutic window and dose response relationships. Furthermore, the appearance of MSCs at the lesion site in rel…	Mouse	-	9	-	12	12	RV	0.75	Yes	Yes	Cylinder rearing test	-	-		-	-	SDT	MAP2 and MBP	Criopreserved	Murine	7	BM-MSC	IN	1	10	-	-	1000000	1000000	-	-	yes	Yes	Yes
2013	Donega, V., van Velthoven, C. T., Nijboer, C. H., van Bel, F., Kas, M. J., Kavelaars, A., & Heijnen, C. J.	Intranasal mesenchymal stem cell treatment for neonatal brain damage: long-term cognitive and sensorimotor improvement	10.1371/journal.pone.0051253	Mesenchymal stem cell (MSC) administration via the intranasal route could become an effective therapy to treat neonatal hypoxic-ischemic (HI) brain damage. We analyzed long-term effects of intranasal MSC treatment on lesion size, sensorimotor and cognitive behavior, and determined the therapeutic window and dose response relationships. Furthermore, the appearance of MSCs at the lesion site in rel…	Mouse	-	9	-	12	12	RV	0.75	Yes	Yes	Cylinder rearing test	-	-		-	-	SDT	MAP2 and MBP	Criopreserved	Murine	7	BM-MSC	IN	1	3	-	-	500000	500000	-	-	yes	Yes	Yes
2013	Donega, V., van Velthoven, C. T., Nijboer, C. H., van Bel, F., Kas, M. J., Kavelaars, A., & Heijnen, C. J.	Intranasal mesenchymal stem cell treatment for neonatal brain damage: long-term cognitive and sensorimotor improvement	10.1371/journal.pone.0051253	Mesenchymal stem cell (MSC) administration via the intranasal route could become an effective therapy to treat neonatal hypoxic-ischemic (HI) brain damage. We analyzed long-term effects of intranasal MSC treatment on lesion size, sensorimotor and cognitive behavior, and determined the therapeutic window and dose response relationships. Furthermore, the appearance of MSCs at the lesion site in rel…	Mouse	-	9	-	12	12	RV	0.75	Yes	Yes	Cylinder rearing test	-	-		-	-	SDT	MAP2 and MBP	Criopreserved	Murine	7	BM-MSC	IN	1	10	-	-	500000	500000	-	-	yes	Yes	Yes
2013	Donega, V., van Velthoven, C. T., Nijboer, C. H., van Bel, F., Kas, M. J., Kavelaars, A., & Heijnen, C. J.	Intranasal mesenchymal stem cell treatment for neonatal brain damage: long-term cognitive and sensorimotor improvement	10.1371/journal.pone.0051253	Mesenchymal stem cell (MSC) administration via the intranasal route could become an effective therapy to treat neonatal hypoxic-ischemic (HI) brain damage. We analyzed long-term effects of intranasal MSC treatment on lesion size, sensorimotor and cognitive behavior, and determined the therapeutic window and dose response relationships. Furthermore, the appearance of MSCs at the lesion site in rel…	Mouse	-	9	-	12	12	RV	0.75	Yes	Yes	Cylinder rearing test	-	-		-	-	SDT	MAP2 and MBP	Criopreserved	Murine	7	BM-MSC	IN	1	17	-	-	500000	500000	-	-	no	No	No
2013	Donega, V., van Velthoven, C. T., Nijboer, C. H., van Bel, F., Kas, M. J., Kavelaars, A., & Heijnen, C. J.	Intranasal mesenchymal stem cell treatment for neonatal brain damage: long-term cognitive and sensorimotor improvement	10.1371/journal.pone.0051253	Mesenchymal stem cell (MSC) administration via the intranasal route could become an effective therapy to treat neonatal hypoxic-ischemic (HI) brain damage. We analyzed long-term effects of intranasal MSC treatment on lesion size, sensorimotor and cognitive behavior, and determined the therapeutic window and dose response relationships. Furthermore, the appearance of MSCs at the lesion site in rel…	Mouse	-	9	-	12	12	RV	0.75	Yes	Yes	Cylinder rearing test	-	-		-	-	SDT	MAP2 and MBP	Criopreserved	Murine	7	BM-MSC	IN	2	3	10	-	500000	1000000	-	-	yes	Yes	Yes
2014	Greggio, S., de Paula, S., Azevedo, P. N., Venturin, G. T., & Dacosta, J. C.	Intra-arterial transplantation of human umbilical cord blood mononuclear cells in neonatal hypoxic-ischemic rats	10.1016/j.lfs.2013.10.017	UNLABELLED: Based on preclinical findings, cellular therapy has become a promising therapeutic approach for neonatal hypoxia-ischemia (HI). However, before translation into the clinical setting, new and effective routes of cell delivery must be determined. Intra-arterial (IA) delivery is an attractive route of cellular administration but has never been used in neonatal HI rats. AIMS: In this stud…	Rat	M	7	-	10	10	RV	2	No	Yes	Rotarod	-	-	MWM	-	-	-	CV	Fresh	Human	2	UCB cells	IA	1	1	-	-	1000000	1000000	-	-	No	No	No
2014	Zhang, X., Zhang, Q., Li, W., Nie, D., Chen, W., Xu, C., . . . Tu, W.	Therapeutic effect of human umbilical cord mesenchymal stem cells on neonatal rat hypoxic-ischemic encephalopathy	10.1002/jnr.23304	The therapeutic potential of umbilical cord blood mesenchymal stem cells has been studied in several diseases. However, the possibility that human umbilical cord Wharton's jelly-derived mesenchymal stem cells (hUCMSCs) can be used to treat neonatal hypoxic-ischemic encephalopathy (HIE) has not yet been investigated. This study focuses on the potential therapeutic effect of hUCMSC transplantation …	Rat	-	7	15	6	10	RV	2	Yes	Yes	Longa Scoring	Rotarod	-	MWM	-	-	-	TTC	Fresh	Human	3	UCT-MSC	IV	1	1	-	-	500000	500000	3.33333e+07	3.33333e+07	Yes	Yes	-
2014	Donega, V., Nijboer, C. H., Braccioli, L., Slaper-Cortenbach, I., Kavelaars, A., van Bel, F., & Heijnen, C. J.	Intranasal administration of human MSC for ischemic brain injury in the mouse: in vitro and in vivo neuroregenerative functions	10.1371/journal.pone.0112339	Intranasal treatment with C57BL/6 MSCs reduces lesion volume and improves motor and cognitive behavior in the neonatal hypoxic-ischemic (HI) mouse model. In this study, we investigated the potential of human MSCs (hMSCs) to treat HI brain injury in the neonatal mouse. Assessing the regenerative capacity of hMSCs is crucial for translation of our knowledge to the clinic. We determined the neuroreg…	Mouse	-	9	-	12	12	RV	0.75	Yes	No	Cylinder rearing test	-	-	-	-	-	-	MAP2 and MBP	Criopreserved	Human	2	BM-MSC	IN	1	10	-	-	1000000	1000000	-	-	Yes	-	No
2014	Donega, V., Nijboer, C. H., van Tilborg, G., Dijkhuizen, R. M., Kavelaars, A., & Heijnen, C. J.	Intranasally administered mesenchymal stem cells promote a regenerative niche for repair of neonatal ischemic brain injury	10.1016/j.expneurol.2014.06.009	Previous work from our group has shown that intranasal MSC-treatment decreases lesion volume and improves motor and cognitive behavior after hypoxic-ischemic (HI) brain damage in neonatal mice. Our aim was to determine the kinetics of MSC migration after intranasal administration, and the early effects of MSCs on neurogenic processes and gliosis at the lesion site. HI brain injury was induced in …	Mouse	-	9	-	-	6	RV	0.75	Yes	No	-	-	-	-	-	-	-	MAP2 and MBP	Criopreserved	Murine	1	BM-MSC	IN	1	10	-	-	1000000	1000000	-	-	-	-	Yes
2014	Wang, X., Zhao, Y., & Wang, X.	Umbilical cord blood cells regulate the differentiation of endogenous neural stem cells in hypoxic ischemic neonatal rats via the hedgehog signaling pathway	10.1016/j.brainres.2014.02.019	Transplantation of umbilical cord blood mononuclear cells (UCBMC) promotes the proliferation of endogenous neural stem cells (NSCs), but it has been unclear whether the proliferating NSCs can differentiate into mature neural cells. Therefore, we explored the effects of UCBMC transplantation on the differentiation of endogenous NSCs and their underlying mechanisms. Seven-day-old Sprague-Dawley rat…	Rat	F+M	7	13.6	-	10	RV	2	Yes	No	-	-	-	-	-	-	-	-	Criopreserved	Human	1	UCB cells	ICV	1	1	-	-	3000000	3000000	2.20588e+08	2.20588e+08	-	-	Yes
2014	Zhu, L. H., Bai, X., Zhang, N., Wang, S. Y., Li, W., & Jiang, L.	Improvement of human umbilical cord mesenchymal stem cell transplantation on glial cell and behavioral function in a neonatal model of periventricular white matter damage	10.1016/j.brainres.2014.03.030	Periventricular white matter damage (PWMD) also termed periventricular leucomalacia in the preterm infant is of particular importance because no targeted therapy is presently available. Human umbilical cord mesenchymal stem cells (hUCT-MSCs) have been studied in a variety of adult brain injury-related neurological disorders. Our aim was to determine whether hUCT-MSC transplantation improves glial…	Rat	-	3	-	-	-	RV	4	Yes	No	Cylinder rearing test	-	-	-	-	OFP	-	MBP and GFAP	Fresh	Human	1	UCT-MSC	IP	3	1	2	3	1000000	3000000	-	-	Yes	-	Yes
2014	Greggio, S., de Paula, S., Azevedo, P. N., Venturin, G. T., & Dacosta, J. C.	Intra-arterial transplantation of human umbilical cord blood mononuclear cells in neonatal hypoxic-ischemic rats	10.1016/j.lfs.2013.10.017	UNLABELLED: Based on preclinical findings, cellular therapy has become a promising therapeutic approach for neonatal hypoxia-ischemia (HI). However, before translation into the clinical setting, new and effective routes of cell delivery must be determined. Intra-arterial (IA) delivery is an attractive route of cellular administration but has never been used in neonatal HI rats. AIMS: In this stud…	Rat	M	7	-	10	10	RV	2	No	Yes	Rotarod	-	-	MWM	-	-	-	CV	Fresh	Human	2	UCB cells	IA	1	1	-	-	10000000	10000000	-	-	No	Yes	No
2014	Zhang, X., Zhang, Q., Li, W., Nie, D., Chen, W., Xu, C., . . . Tu, W.	Therapeutic effect of human umbilical cord mesenchymal stem cells on neonatal rat hypoxic-ischemic encephalopathy	10.1002/jnr.23304	The therapeutic potential of umbilical cord blood mesenchymal stem cells has been studied in several diseases. However, the possibility that human umbilical cord Wharton's jelly-derived mesenchymal stem cells (hUCMSCs) can be used to treat neonatal hypoxic-ischemic encephalopathy (HIE) has not yet been investigated. This study focuses on the potential therapeutic effect of hUCMSC transplantation …	Rat	-	7	15	6	10	RV	2	Yes	Yes	Longa Scoring	Rotarod	-	MWM	-	-	-	TTC	Fresh	Human	3	UCT-MSC	IV	1	3	-	-	500000	500000	3.33333e+07	3.33333e+07	-	No	-
2014	Donega, V., Nijboer, C. H., Braccioli, L., Slaper-Cortenbach, I., Kavelaars, A., van Bel, F., & Heijnen, C. J.	Intranasal administration of human MSC for ischemic brain injury in the mouse: in vitro and in vivo neuroregenerative functions	10.1371/journal.pone.0112339	Intranasal treatment with C57BL/6 MSCs reduces lesion volume and improves motor and cognitive behavior in the neonatal hypoxic-ischemic (HI) mouse model. In this study, we investigated the potential of human MSCs (hMSCs) to treat HI brain injury in the neonatal mouse. Assessing the regenerative capacity of hMSCs is crucial for translation of our knowledge to the clinic. We determined the neuroreg…	Mouse	-	9	-	12	12	RV	0.75	Yes	No	Cylinder rearing test	-	-	-	-	-	-	MAP2 and MBP	Criopreserved	Human	2	BM-MSC	IN	1	10	-	-	2000000	2000000	-	-	yes	-	Yes
2014	Zhang, X., Zhang, Q., Li, W., Nie, D., Chen, W., Xu, C., . . . Tu, W.	Therapeutic effect of human umbilical cord mesenchymal stem cells on neonatal rat hypoxic-ischemic encephalopathy	10.1002/jnr.23304	The therapeutic potential of umbilical cord blood mesenchymal stem cells has been studied in several diseases. However, the possibility that human umbilical cord Wharton's jelly-derived mesenchymal stem cells (hUCMSCs) can be used to treat neonatal hypoxic-ischemic encephalopathy (HIE) has not yet been investigated. This study focuses on the potential therapeutic effect of hUCMSC transplantation …	Rat	-	7	15	6	10	RV	2	Yes	Yes	Longa Scoring	Rotarod	-	MWM	-	-	-	TTC	Fresh	Human	3	UCT-MSC	IP	1	1	-	-	5000000	5000000	3.33333e+08	3.33333e+08	Yes	Yes	-
2015	Park, W. S., Sung, S. I., Ahn, S. Y., Yoo, H. S., Sung, D. K., Im, G. H., . . . Chang, Y. S.	Hypothermia augments neuroprotective activity of mesenchymal stem cells for neonatal hypoxic-ischemic encephalopathy	10.1371/journal.pone.0120893	Though hypothermia is the only clinically available treatment for neonatal hypoxic-ischemic encephalopathy (HIE), it is not completely effective in severe cases. We hypothesized that combined treatment with hypothermia and transplantation of human umbilical cord blood (UCB)-derived mesenchymal stem cells (MSCs) would synergistically attenuate severe HIE compared to stand-alone therapy. To induce …	Rat	M	7	17	12	9	RV	2	Yes	Yes	Rotarod	Cylinder rearing test	-	-	-	-	-	MRI	Fresh	Human	1	UCB-MSC	ICV	1	0.25	-	-	100000	100000	5.88235e+06	5.88235e+06	Yes	-	Yes
2015	Donega, V., Nijboer, C. H., van Velthoven, C. T., Youssef, S. A., de Bruin, A., van Bel, F., . . . Heijnen, C. J.	Assessment of long-term safety and efficacy of intranasal mesenchymal stem cell treatment for neonatal brain injury in the mouse	10.1038/pr.2015.145	BACKGROUND: For clinical translation, we assessed whether intranasal mesenchymal stem cell (MSC) treatment after hypoxia-ischemia (HI) induces neoplasia in the brain or periphery at 14 mo. Furthermore, the long-term effects of MSCs on behavior and lesion size were determined. METHOD: HI was induced in 9-d-old mice. Pups received an intranasal administration of 0.5 x 10(6) MSCs or vehicle at 10 d …	Mouse	F+M	9	-	17	17	RV	0.75	Yes	Yes	Cylinder rearing test	-	-	NORT	-	-	-	MAP2 and MBP	Criopreserved	Murine	1	BM-MSC	IN	1	10	-	-	500000	500000	-	-	Yes	Yes	Yes
2015	Hattori, T., Sato, Y., Kondo, T., Ichinohashi, Y., Sugiyama, Y., Yamamoto, M., . . . Hayakawa, M.	Administration of umbilical cord blood cells transiently decreased hypoxic-ischemic brain injury in neonatal rats	10.1159/000368396	This study aimed to investigate whether the administration of mononuclear cells derived from human umbilical cord blood cells (UCBCs) could ameliorate hypoxic-ischemic brain injury in a neonatal rat model. The left carotid arteries of 7-day-old rats were ligated, and the rats were then exposed to 8% oxygen for 60 min. Mononuclear cells derived from UCBCs using the Ficoll-Hypaque technique were in…	Rat	-	7	-	6	11	RV	1	Yes	No	Gait analysis	-	-	-	-	-	Active Avoidance Test	MBP and NeuN	Criopreserved	Human	1	UCB cells	IP	1	0.25	-	-	10000000	10000000	-	-	No	-	No
2015	Ding, H. F., Zhang, H., Ding, H. F., Li, D., Yi, X. H., Gao, X. Y., . . . Ju, X. L.	Therapeutic effect of placenta-derived mesenchymal stem cells on hypoxic-ischemic brain damage in rats	10.1007/s12519-014-0531-8	BACKGROUND: Oxidative stress is involved in the development of hypoxic-ischemic brain damage (HIBD). In this study, we investigated the therapeutic effects of placenta-derived mesenchymal stem cells (PD-MSCs) and explored the NF-E2-related factor-2/heme oxygenase-1 (Nrf2/HO-1) signaling pathway in treating HIBD. METHODS: P7 rats were subjected to hypoxic-ischemic brain injury and randomly divided…	Rat	-	7	13.5	20	5	RV	2.5	Yes	No	-	-	-	MWM	-	-	-	H&E	Fresh	Murine	1	PD-MSC	ICV	1	2	-	-	500000	500000	3.7037e+07	3.7037e+07	-	Yes	Yes
2015	Gu, Y., Zhang, Y., Bi, Y., Liu, J., Tan, B., Gong, M., . . . Chen, J.	Mesenchymal stem cells suppress neuronal apoptosis and decrease IL-10 release via the TLR2/NFkappaB pathway in rats with hypoxic-ischemic brain damage	10.1186/s13041-015-0157-3	BACKGROUND: Hypoxic-ischemic brain damage (HIBD) is a major cause of infant mortality and neurological disability in children. Many studies have demonstrated that mesenchymal stem cell (MSC) transplantation facilitates the restoration of the biological function of injured tissue following HIBD via immunomodulation. This study aimed to elucidate the mechanisms by which MSCs mediate immunomodulatio…	Rat	-	7	-	15	5	RV	2.5	Yes	Yes	-	-	-	MWM	-	-	-	TUNEL	Fresh	Murine	1	BM-MSC	ICV	1	2	-	-	1500000	1500000	-	-	-	Yes	Yes
2015	Drobyshevsky, A., Cotten, C. M., Shi, Z., Luo, K., Jiang, R., Derrick, M., . . . Tan, S.	Human Umbilical Cord Blood Cells Ameliorate Motor Deficits in Rabbits in a Cerebral Palsy Model	10.1159/000374107	Cerebral palsy (CP) has a significant impact on both patients and society, but therapy is limited. Human umbilical cord blood cells (HUCBC), containing various stem and progenitor cells, have been used to treat various brain genetic conditions. In small animal experiments, HUCBC have improved outcomes after hypoxic-ischemic (HI) injury. Clinical trials using HUCBC are underway, testing feasibilit…	Rabbit	-	E22	-	15	-	UI	-	Yes	No	Forced swimming test	-	-	-	-	-	-	MRI	Fresh	Human	2	UCB cells	IV	1	9	-	-	5000000	5000000	-	-	No	-	-
2015	Zhou, X., Gu, J., Gu, Y., He, M., Bi, Y., Chen, J., & Li, T.	Human Umbilical Cord-Derived Mesenchymal Stem Cells Improve Learning and Memory Function in Hypoxic-Ischemic Brain-Damaged Rats via an IL-8-Mediated Secretion Mechanism Rather than Differentiation Pattern Induction	10.1159/000374040	BACKGROUND: MSCs are a promising therapeutic resource. Paracrine effects and the induction of differentiation patterns are thought to represent the two primary mechanisms underlying the therapeutic effects of mesenchymal stem cell (MSC) transplantation in vivo. However, it is unclear which mechanism is involved in the therapeutic effects of human umbilical cord-derived MSC (hUCT-MSC) transplantat…	Rat	-	7	-	6	8	RV	2	Yes	Yes	-	-	-	MWM	NORT	-	-	H&E	Fresh	Human	1	UCT-MSC	ICV	1	5	-	-	200000	200000	-	-	-	Yes	Yes
2015	Cameron, S. H., Alwakeel, A. J., Goddard, L., Hobbs, C. E., Gowing, E. K., Barnett, E. R., . . . Oorschot, D. E.	Delayed post-treatment with bone marrow-derived mesenchymal stem cells is neurorestorative of striatal medium-spiny projection neurons and improves motor function after neonatal rat hypoxia-ischemia	10.1016/j.mcn.2015.03.019	Perinatal hypoxia-ischemia is a major cause of striatal injury and may lead to cerebral palsy. This study investigated whether delayed administration of bone marrow-derived mesenchymal stem cells (MSCs), at one week after neonatal rat hypoxia-ischemia, was neurorestorative of striatal medium-spiny projection neurons and improved motor function. The effect of a subcutaneous injection of a high-dos…	Rat	M	7	33	4	4	RV	1.5	Yes	Yes	Cylinder rearing test	-	-	-	-	-	-	CV	Fresh	Murine	2	BM-MSC	SC	1	7	-	-	1000000	1000000	3.0303e+07	3.0303e+07	Yes	-	Yes
2015	Yu, Q., Liu, L., Lin, J., Wang, Y., Xuan, X., Guo, Y., & Hu, S.	SDF-1alpha/CXCR4 Axis Mediates The Migration of Mesenchymal Stem Cells to The Hypoxic-Ischemic Brain Lesion in A Rat Model	10.22074/cellj.2015.504	OBJECTIVE: Transplantation of mesenchymal stem cells (MSCs) can promote functional recovery of the brain after hypoxic-ischemic brain damage (HIBD). However, the mechanism regulating MSC migration to a hypoxic-ischemic lesion is poorly understood. Interaction between stromal cell-derived factor-1alpha (SDF-1alpha) and its cognate receptor CXC chemokine receptor 4 (CXCR4) is crucial for homing and…	Rat	M	7	-	-	3	RV	2.5	Yes	No	-	-	-	-	-	-	-	H&E	Fresh	Murine	1	BM-MSC	IV	1	-	-	-	6000000	6000000	-	-	-	-	-
2015	Drobyshevsky, A., Cotten, C. M., Shi, Z., Luo, K., Jiang, R., Derrick, M., . . . Tan, S.	Human Umbilical Cord Blood Cells Ameliorate Motor Deficits in Rabbits in a Cerebral Palsy Model	10.1159/000374107	Cerebral palsy (CP) has a significant impact on both patients and society, but therapy is limited. Human umbilical cord blood cells (HUCBC), containing various stem and progenitor cells, have been used to treat various brain genetic conditions. In small animal experiments, HUCBC have improved outcomes after hypoxic-ischemic (HI) injury. Clinical trials using HUCBC are underway, testing feasibilit…	Rabbit	-	E22	-	15	-	UI	-	Yes	No	Forced swimming test	-	-	-	-	-	-	MRI	Fresh	Human	2	UCB cells	IV	1	9	-	-	2500000	2500000	-	-	Yes	Yes	-
2015	Cameron, S. H., Alwakeel, A. J., Goddard, L., Hobbs, C. E., Gowing, E. K., Barnett, E. R., . . . Oorschot, D. E.	Delayed post-treatment with bone marrow-derived mesenchymal stem cells is neurorestorative of striatal medium-spiny projection neurons and improves motor function after neonatal rat hypoxia-ischemia	10.1016/j.mcn.2015.03.019	Perinatal hypoxia-ischemia is a major cause of striatal injury and may lead to cerebral palsy. This study investigated whether delayed administration of bone marrow-derived mesenchymal stem cells (MSCs), at one week after neonatal rat hypoxia-ischemia, was neurorestorative of striatal medium-spiny projection neurons and improved motor function. The effect of a subcutaneous injection of a high-dos…	Rat	M	7	33	4	4	RV	1.5	Yes	Yes	Cylinder rearing test	-	-	-	-	-	-	CV	Fresh	Murine	2	BM-MSC	SC	1	7	-	-	120000	120000	3.63636e+06	3.63636e+06	-	-	No
2016	Gu, Y., He, M., Zhou, X., Liu, J., Hou, N., Bin, T., . . . Chen, J.	Endogenous IL-6 of mesenchymal stem cell improves behavioral outcome of hypoxic-ischemic brain damage neonatal rats by supressing apoptosis in astrocyte	10.1038/srep18587	BACKGROUND: Hypoxic-ischemic brain damage (HIBD) is a major cause of infant mortality and neurological disability in children. Many studies have demonstrated that mesenchymal stem cell (MSC) transplantation facilitates the restoration of the biological function of injured tissue following HIBD via immunomodulation. This study aimed to elucidate the mechanisms by which MSCs mediate immunomodulatio…	Rat	-	7	-	15	-	RV	2.5	No	Yes	-	-	-	MWM	OIP	-	-	-	Fresh	Murine	1	BM-MSC	ICV	1	5	-	-	200000	200000	-	-	-	Yes	-
2016	Aridas, J. D., McDonald, C. A., Paton, M. C., Yawno, T., Sutherland, A. E., Nitsos, I., . . . Miller, S. L.	Cord blood mononuclear cells prevent neuronal apoptosis in response to perinatal asphyxia in the newborn lamb	10.1113/JP271104	Perinatal asphyxia is a significant cause of death or long-term neurodevelopmental impairment. Hypothermia, currently the only effective treatment, leads to modest improvements, but new therapeutic strategies are required. Umbilical cord blood (UCB) mononuclear cells have potent anti-inflammatory properties and may reduce neuropathology. This study examined whether autologous UCB mononuclear cell…	Ovine	F+M	0	3700	8	8	UI	-	Yes	No	-	-	-	-	-	-	-	-	Fresh	Autologous	1	UCB cells	IA	1	0.5	-	-	100000000	100000000	2.7027e+07	2.7027e+07	-	-	Yes
2016	Kidani, Y., Miki, Y., Nomimura, N., Minakawa, S., Tanaka, N., Miyoshi, H., . . . Kudo, Y.	The therapeutic effect of CD133(+) cells derived from human umbilical cord blood on neonatal mouse hypoxic-ischemic encephalopathy model	10.1016/j.lfs.2016.06.004	AIMS: Brain damage at birth can cause lifelong neurodevelopmental deficits. Recently, stem cell therapies have been used in several fields of medicine. We previously reported that CD133(+) cells, endothelial progenitor cells derived from human umbilical cord blood, induce nerve extension in an ex vivo hypoxic-ischemic encephalopathy model. Here, we used an in vivo model to examine the effect of C…	Mouse	-	7	3.8	8	8	RV	0.5	Yes	Yes	Rotarod	-	-	-	-	-	-	KB	Criopreserved	Human	1	EPC	IP	1	1	-	-	100000	100000	2.63158e+07	2.63158e+07	Yes	-	Yes
2016	Ohshima, M., Taguchi, A., Sato, Y., Ogawa, Y., Saito, S., Yamahara, K., . . . Tsuji, M.	Evaluations of Intravenous Administration of CD34+ Human Umbilical Cord Blood Cells in a Mouse Model of Neonatal Hypoxic-Ischemic Encephalopathy	10.1159/000454830	Several cell therapies have been explored as novel therapeutic strategies for neonatal encephalopathy because the benefits of current treatments are limited. We previously reported that intravenous administration of human umbilical cord blood (hUCB) CD34+ cells (hematopoietic stem cells/endothelial progenitor cells) at 48 h after insult exerts therapeutic effects in neonatal mice with stroke, i.e…	Mouse	F+M	8	4.8	28	28	RV	0.5	Yes	Yes	Cylinder rearing test	Rotarod	-	-	-	OFP	-	H&E	Criopreserved	Human	1	CD34+	IV	1	2	-	-	100000	100000	2.08333e+07	2.08333e+07	Yes	-	No
2017	Grandvuillemin, I., Garrigue, P., Ramdani, A., Boubred, F., Simeoni, U., Dignat-George, F., . . . Guillet, B.	Long-Term Recovery After Endothelial Colony-Forming Cells or Human Umbilical Cord Blood Cells Administration in a Rat Model of Neonatal Hypoxic-Ischemic Encephalopathy	10.1002/sctm.17-0074	Neonatal hypoxic-ischemic encephalopathy (NHIE) is a dramatic perinatal complication, associated with poor neurological prognosis despite neuroprotection by therapeutic hypothermia, in the absence of an available curative therapy. We evaluated and compared ready-to-use human umbilical cord blood cells (HUCBC) and bankable but allogeneic endothelial progenitors (ECFC) as cell therapy candidate for…	Rat	M	7	-	10	5	RV	1.5	Yes	Yes	-	-	-	NORT	MWM	-	EPM	NeuN	Fresh	Human	2	EPC	IP	1	2	-	-	500000	500000	-	-	-	Yes	Yes
2017	Ding, H., Zhang, H., Ding, H., Li, D., Yi, X., Ma, X., . . . Ju, X.	Transplantation of placenta-derived mesenchymal stem cells reduces hypoxic-ischemic brain damage in rats by ameliorating the inflammatory response	10.1038/cmi.2015.99	Hypoxic-ischemic brain damage (HIBD) is a common cause of infant death. The purpose of our research was to explore the immunoregulatory mechanism of placenta-derived mesenchymal stem cells (PD-MSCs) in HIBD treatment. Seven-day-old rat pups were randomly divided into HIBD, PD-MSC, fibroblast, and control groups. Forty-eight hours after HIBD induction, cells at a density of 5 x 104 cells/10 microl…	Rat	-	7	-	20	5	RV	2.5	Yes	No	Hanging wire	Vertical pole	-	-	-	-	-	H&E	Fresh	Murine	1	PD-MSC	ICV	1	2	-	-	50000	50000	-	-	Yes	-	Yes
2017	Mukai, T., Mori, Y., Shimazu, T., Takahashi, A., Tsunoda, H., Yamaguchi, S., . . . Nagamura-Inoue, T.	Intravenous injection of umbilical cord-derived mesenchymal stromal cells attenuates reactive gliosis and hypomyelination in a neonatal intraventricular hemorrhage model	10.1016/j.neuroscience.2017.05.006	Intraventricular hemorrhage (IVH) is a frequent complication of preterm newborns, resulting in cerebral palsy and cognitive handicap as well as hypoxic ischemic encephalopathy and periventricular leukomalacia. In this study, we investigated the restorative effect on neonatal IVH by umbilical cord-derived mesenchymal stromal cells (UCT-MSCs) cultured in serum-free medium (RM medium) for clinical a…	Mouse	F+M	5	-	13	3	IVH	-	Yes	No	Footprint analysis	-	-	-	-	OFP	-	MAP2	Criopreserved	Human	1	UCT-MSC	IV	1	2	-	-	100000	100000	-	-	Yes	-	Yes
2017	Nakanishi, K., Sato, Y., Mizutani, Y., Ito, M., Hirakawa, A., & Higashi, Y.	Rat umbilical cord blood cells attenuate hypoxic-ischemic brain injury in neonatal rats	10.1038/srep44111	Increasing evidence has suggested that human umbilical cord blood cells (hUCBC) have a favorable effect on hypoxic-ischemic (HI) brain injury. However, the efficacy of using hUCBCs to treat this injury has been variable and the underlying mechanism remains elusive. Here, we investigated its effectiveness using stereological analysis in an allogeneic system to examine whether intraperitoneal injec…	Rat	-	7	-	14	14	RV	2	Yes	Yes	Cylinder rearing test	Rotarod	-	-	-	-	-	H&E	Criopreserved	Murine	1	UCB cells	IP	1	3	-	-	2000000	2000000	-	-	Yes	-	Yes
2017	Grandvuillemin, I., Garrigue, P., Ramdani, A., Boubred, F., Simeoni, U., Dignat-George, F., . . . Guillet, B.	Long-Term Recovery After Endothelial Colony-Forming Cells or Human Umbilical Cord Blood Cells Administration in a Rat Model of Neonatal Hypoxic-Ischemic Encephalopathy	10.1002/sctm.17-0074	Neonatal hypoxic-ischemic encephalopathy (NHIE) is a dramatic perinatal complication, associated with poor neurological prognosis despite neuroprotection by therapeutic hypothermia, in the absence of an available curative therapy. We evaluated and compared ready-to-use human umbilical cord blood cells (HUCBC) and bankable but allogeneic endothelial progenitors (ECFC) as cell therapy candidate for…	Rat	M	7	-	10	5	RV	1.5	Yes	Yes	-	-	-	NORT	MWM	-	EPM	NeuN	Fresh	Human	2	UCB cells	IP	1	2	-	-	10000000	10000000	-	-	-	Yes	Yes
2018	Zheng, Z., Zhang, L., Qu, Y., Xiao, G., Li, S., Bao, S., . . . Mu, D.	Mesenchymal Stem Cells Protect Against Hypoxia-Ischemia Brain Damage by Enhancing Autophagy Through Brain Derived Neurotrophic Factor/Mammalin Target of Rapamycin Signaling Pathway	10.1002/stem.2808	Hypoxic-ischemic encephalopathy (HIE) is a serious disease for neonates. However, present therapeutic strategies are not effective enough for treating HIE. Previous study showed that mesenchymal stem cells (MSCs) can exert neuroprotective effects for brain damage, but its mechanism remains elusive. Using in vitro coculture of rat cortical primary neurons and MSCs in HI conditions, we demonstrated…	Rat	-	7	-	15	8	RV	2	Yes	Yes	-	-	-	MWM	-	-	-	H&E	Fresh	Murine	1	BM-MSC	ICV	1	1	-	-	200000	200000	-	-	-	Yes	Yes
2018	Ahn, S. Y., Chang, Y. S., Sung, D. K., Sung, S. I., & Park, W. S.	Hypothermia broadens the therapeutic time window of mesenchymal stem cell transplantation for severe neonatal hypoxic ischemic encephalopathy	10.1038/s41598-018-25902-x	Recently, we have demonstrated that concurrent hypothermia and mesenchymal stem cells (MSCs) transplantation synergistically improved severe neonatal hypoxic ischemic encephalopathy (HIE). The current study was designed to determine whether hypothermia could extend the therapeutic time window of MSC transplantation for severe neonatal HIE. To induce HIE, newborn rat pups were exposed to 8% oxygen…	Rat	M	7	-	12	12	RV	2	Yes	Yes	Rotarod	Negative geotaxis	-	-	-	-	-	MRI	Fresh	Human	1	UCB-MSC	ICV	1	2	-	-	100000	100000	-	-	Yes	-	No
2018	Herz, J., Koster, C., Reinboth, B. S., Dzietko, M., Hansen, W., Sabir, H., . . . Felderhoff-Muser, U.	Interaction between hypothermia and delayed mesenchymal stem cell therapy in neonatal hypoxic-ischemic brain injury	10.1016/j.bbi.2018.02.006	Acute hypothermia treatment (HT) is the only clinically established intervention following neonatal hypoxic-ischemic brain injury. However, almost half of all cooled infants still die or suffer from long-lasting neurological impairments. Regenerative therapies, such as mesenchymal stem cells (MSC) appear promising as adjuvant therapy. In the present study, we hypothesized that HT combined with de…	Mouse	F+M	9	-	17	17	RV	1	Yes	Yes	-	-	-	NORT	-	OFP	EPM	CV	Fresh	Murine	1	BM-MSC	IN	1	3	-	-	1000000	1000000	-	-	No	Yes	Yes
2018	McDonald, C. A., Penny, T. R., Paton, M. C. B., Sutherland, A. E., Nekkanti, L., Yawno, T., . . . Miller, S. L.	Effects of umbilical cord blood cells, and subtypes, to reduce neuroinflammation following perinatal hypoxic-ischemic brain injury	10.1186/s12974-018-1089-5	BACKGROUND: It is well understood that hypoxic-ischemic (HI) brain injury during the highly vulnerable perinatal period can lead to cerebral palsy, the most prevalent cause of chronic disability in children. Recently, human clinical trials have reported safety and some efficacy following treatment of cerebral palsy using umbilical cord blood (UCB) cells. UCB is made up of many different cell type…	Rat	-	7	-	19	8	RV	3	Yes	No	Negative geotaxis	-	-	-	-	-	-	CV	Criopreserved	Human	2	UCB cells	IP	1	1	-	-	1000000	1000000	-	-	Yes	-	Yes
2018	Sato, Y., Ueda, K., Kondo, T., Hattori, T., Mikrogeorgiou, A., Sugiyama, Y., . . . Hayakawa, M.	Administration of Bone Marrow-Derived Mononuclear Cells Contributed to the Reduction of Hypoxic-Ischemic Brain Injury in Neonatal Rats	10.3389/fneur.2018.00987	Background/Objective: Perinatal hypoxic-ischemia (HI) causes neonatal death and permanent neurological deficits. Cell therapy using various cell sources has been recently identified as a novel therapy for perinatal HI. Among the available types of cell sources, bone marrow-derived mononuclear cells (BMMNCs) have unique features for clinical application. For example, stem cells can be collected af…	Rat	M	7	15	8	10	RV	1	Yes	Yes	Rotarod	Gait analysis	-	-	-	-	Active Avoidance Test	MAP2	Fresh	Murine	1	BM-MSC	IV	1	1	-	-	100000	100000	6.66667e+06	6.66667e+06	No	Yes	Yes
2018	Sugiyama, Y., Sato, Y., Kitase, Y., Suzuki, T., Kondo, T., Mikrogeorgiou, A., . . . Hayakawa, M.	Intravenous Administration of Bone Marrow-Derived Mesenchymal Stem Cell, but not Adipose Tissue-Derived Stem Cell, Ameliorated the Neonatal Hypoxic-Ischemic Brain Injury by Changing Cerebral Inflammatory State in Rat	10.3389/fneur.2018.00757	Perinatal hypoxic-ischemic (HI) brain injury occurs in 1 in 1,000 live births and remains the main cause of neurological disability and death in term infants. Cytotherapy has recently emerged as a novel treatment for tissue injury. In particular, mesenchymal stem cells (MSCs) are thought to have therapeutic potential, but little is known about the differences according to their origin. In the cur…	Rat	F+M	7	-	-	8	RV	1	Yes	No	-	-	-	-	-	-	-	-	Fresh	Murine	2	BM-MSC	IV	1	0.17	-	-	100000	100000	-	-	-	-	Yes
2018	Sakai, T., Sasaki, M., Kataoka-Sasaki, Y., Oka, S., Nakazaki, M., Fukumura, S., . . . Honmou, O.	Functional recovery after the systemic administration of mesenchymal stem cells in a rat model of neonatal hypoxia-ischemia	10.3171/2018.5.PEDS1845	The authors intravenously infused mesenchymal stem cells (MSCs) into a rat model of neonatal hypoxia-ischemia and found improvements in functional outcome, increased brain volume, and enhanced synaptogenesis. The results of this animal study suggest that the intravenous administration of MSCs should be further explored as a potential treatment for patients suffering from cerebral palsy after hypo…	Rat	F+M	7	-	4	4	RV	2	Yes	Yes	Beam walk test	-	-	-	-	-	-	MRI	Fresh	Murine	1	BM-MSC	IV	1	3	-	-	1000000	1000000	-	-	Yes	-	Yes
2018	McDonald, C. A., Penny, T. R., Paton, M. C. B., Sutherland, A. E., Nekkanti, L., Yawno, T., . . . Miller, S. L.	Effects of umbilical cord blood cells, and subtypes, to reduce neuroinflammation following perinatal hypoxic-ischemic brain injury	10.1186/s12974-018-1089-5	BACKGROUND: It is well understood that hypoxic-ischemic (HI) brain injury during the highly vulnerable perinatal period can lead to cerebral palsy, the most prevalent cause of chronic disability in children. Recently, human clinical trials have reported safety and some efficacy following treatment of cerebral palsy using umbilical cord blood (UCB) cells. UCB is made up of many different cell type…	Rat	-	7	-	19	8	RV	3	Yes	No	Negative geotaxis	-	-	-	-	-	-	CV	Criopreserved	Human	2	EPC	IP	1	1	-	-	200000	200000	-	-	Yes	-	Yes
2018	Sugiyama, Y., Sato, Y., Kitase, Y., Suzuki, T., Kondo, T., Mikrogeorgiou, A., . . . Hayakawa, M.	Intravenous Administration of Bone Marrow-Derived Mesenchymal Stem Cell, but not Adipose Tissue-Derived Stem Cell, Ameliorated the Neonatal Hypoxic-Ischemic Brain Injury by Changing Cerebral Inflammatory State in Rat	10.3389/fneur.2018.00757	Perinatal hypoxic-ischemic (HI) brain injury occurs in 1 in 1,000 live births and remains the main cause of neurological disability and death in term infants. Cytotherapy has recently emerged as a novel treatment for tissue injury. In particular, mesenchymal stem cells (MSCs) are thought to have therapeutic potential, but little is known about the differences according to their origin. In the cur…	Rat	F+M	7	-	-	8	RV	1	Yes	No	-	-	-	-	-	-	-	-	Fresh	Murine	2	BM-MSC	IV	1	1	-	-	100000	100000	-	-	-	-	Yes
2019	Zhang, J., Yang, C., Chen, J., Luo, M., Qu, Y., Mu, D., & Chen, Q.	Umbilical cord mesenchymal stem cells and umbilical cord blood mononuclear cells improve neonatal rat memory after hypoxia-ischemia	10.1016/j.bbr.2019.01.012	Current treatment options for hypoxic-ischemic encephalopathy (HIE) are limited. Human umbilical cord mesenchymal stem cells (UCT-MSCs) and cord blood mononuclear cells (CB-MNCs) offer great potential for the treatment of many neurological diseases. The aim of the present study was to identify which cell type is more effective for the treatment of HIE. PKH26-labeled UCT-MSCs and CB-MNCs were tran…	Rat	-	7	-	28	7	RV	2	Yes	No	-	-	-	MWM	-	-	-	Hu-Nu, MBP, GFAP	Fresh	Human	2	UCT-MSC	ICV	1	1	-	-	1000000	1000000	-	-	-	Yes	Yes
2019	Ebrahim, N., Ehsan, E., Abd El Ghany, E., Sabry, D., & Shamaa, A.	Mesenchymal stem cells transplantation attenuates experimentally induced brain injury after neonatal hypoxia by different two routes of administrations	10.32604/biocell.2019.06111		Rat	M	7	20	10	10	BCAO	1.5	Yes	No	Negative geotaxis	Righting reflex	-	-	-	-	-	H&E	Fresh	Murine	2	BM-MSC	IV	1	1	-	-	3000000	3000000	150000000	150000000	Yes	-	Yes
2019	McDonald, C. A., Djuliannisaa, Z., Petraki, M., Paton, M. C. B., Penny, T. R., Sutherland, A. E., . . . Miller, S. L.	Intranasal Delivery of Mesenchymal Stromal Cells Protects against Neonatal Hypoxic(-)Ischemic Brain Injury	10.3390/ijms20102449	Cerebral palsy (CP) is a permanent motor disorder that results from brain injury and neuroinflammation during the perinatal period. Mesenchymal stromal cells (MSCs) have been explored as a therapy in multiple adult neuroinflammatory conditions. Our study examined the therapeutic benefits of intranasal delivery of human umbilical cord tissue (UC) derived-MSCs in a rat model of neonatal hypoxic-isc…	Rat	F+M	10	20	10	9	RV	1.5	Yes	No	Negative geotaxis	-	-	-	-	-	-	CV	Criopreserved	Human	1	UCT-MSC	IN	1	1	-	-	200000	200000	10000000	10000000	Yes	-	Yes
2019	Penny, T. R., Sutherland, A. E., Mihelakis, J. G., Paton, M. C. B., Pham, Y., Lee, J., . . . McDonald, C. A.	Human Umbilical Cord Therapy Improves Long-Term Behavioral Outcomes Following Neonatal Hypoxic Ischemic Brain Injury	10.3389/fphys.2019.00283	Background: Hypoxic ischemic (HI) insult in term babies at labor or birth can cause long-term neurodevelopmental disorders, including cerebral palsy (CP). The current standard treatment for term infants with hypoxic ischemic encephalopathy (HIE) is hypothermia. Because hypothermia is only partially effective, novel therapies are required to improve outcomes further. Human umbilical cord blood cel…	Rat	F+M	7	16.4	6	6	RV	1.5	Yes	Yes	Negative geotaxis	Cylinder rearing test	-	-	-	OFP	-	H&E	Criopreserved	Human	1	UCB cells	IP	1	1	-	-	1000000	1000000	6.09756e+07	6.09756e+07	Yes	-	No
2019	Xu, J., Feng, Z., Wang, X., Xiong, Y., Wang, L., Ye, L., & Zhang, H.	hUCT-MSCs Exert a Neuroprotective Effect via Anti-apoptotic Mechanisms in a Neonatal HIE Rat Model	10.1177/0963689719874769	In this study, we investigated how human umbilical cord mesenchymal stem cells exerted a neuroprotective effect via antiapoptotic mechanisms in a neonatal hypoxic-ischemic encephalopathy rat model. A total of 78 10-day old (P10) rats were used. After human umbilical cord mesenchymal stem cells were collected from human umbilical cords and amplified in culture, they were administered to rat subjec…	Rat	F+M	10	-	10	10	RV	2	Yes	Yes	Negative geotaxis	Foot-fault test	-	MWM	-	-	-	TTC	Fresh	Human	1	UCT-MSC	ICV	1	0.04	-	-	1000000	1000000	-	-	Yes	Yes	Yes
2019	Baba, N., Wang, F., Iizuka, M., Shen, Y., Yamashita, T., Takaishi, K., . . . Maeda, N.	Induction of regional chemokine expression in response to human umbilical cord blood cell infusion in the neonatal mouse ischemia-reperfusion brain injury model	10.1371/journal.pone.0221111	Regenerative medicine using umbilical cord blood (UCB) cells shows promise for the treatment of cerebral palsy. Although the efficacy of this therapy has been seen in the clinic, the mechanisms by which UCB cells interact and aid in the improvement of symptoms are not clear. We explored the chemokine expression profile in damaged brain tissue in the neonatal mouse ischemia-reperfusion (IR) brain …	Mouse	-	9	-	-	5	RV	2	No	Yes	-	-	-	-	-	-	-	-	Criopreserved	Human	1	UCB cells	IV	1	21	-	-	5000000	5000000	-	-	-	-	-
2019	Zhang, J., Yang, C., Chen, J., Luo, M., Qu, Y., Mu, D., & Chen, Q.	Umbilical cord mesenchymal stem cells and umbilical cord blood mononuclear cells improve neonatal rat memory after hypoxia-ischemia	10.1016/j.bbr.2019.01.012	Current treatment options for hypoxic-ischemic encephalopathy (HIE) are limited. Human umbilical cord mesenchymal stem cells (UCT-MSCs) and cord blood mononuclear cells (CB-MNCs) offer great potential for the treatment of many neurological diseases. The aim of the present study was to identify which cell type is more effective for the treatment of HIE. PKH26-labeled UCT-MSCs and CB-MNCs were tran…	Rat	-	7	-	28	7	RV	2	Yes	No	-	-	-	MWM	-	-	-	Hu-Nu, MBP, GFAP	Fresh	Human	2	UCB cells	ICV	1	1	-	-	10000000	10000000	-	-	-	Yes	Yes
2019	Ebrahim, N., Ehsan, E., Abd El Ghany, E., Sabry, D., & Shamaa, A.	Mesenchymal stem cells transplantation attenuates experimentally induced brain injury after neonatal hypoxia by different two routes of administrations	10.32604/biocell.2019.06111		Rat	M	7	20	10	10	BCAO	1.5	Yes	No	Negative geotaxis	Righting reflex	-	-	-	-	-	H&E	Fresh	Murine	2	BM-MSC	ICV	1	1	-	-	3000000	3000000	150000000	150000000	Yes	-	Yes
2019	Yu, Y., Yan, Y., Luo, Z., Luo, P., Xiao, N., Sun, X., & Cheng, L.	Effects of human umbilical cord blood CD34(+) cell transplantation in neonatal hypoxic-ischemia rat model	10.1016/j.braindev.2018.08.007	Perinatal brain injury can cause death in the neonatal period and lifelong neurodevelopmental deficits. Stem cell transplantation had been proved to be effective approach to ameliorate neurological deficits after brain damage. In this study we examine the effect of human umbilical cord blood CD34(+) cells on model of neonatal rat hypoxic-ischemic brain damage and compared the neuroprotection of t…	Rat	-	7	-	5	3	RV	2.5	Yes	No	EBST	-	-	-	-	-	-	H&E	Criopreserved	Human	2	CD34+	IV	1	7	-	-	15000	15000	-	-	Yes	-	Yes
2019	Yu, Y., Yan, Y., Luo, Z., Luo, P., Xiao, N., Sun, X., & Cheng, L.	Effects of human umbilical cord blood CD34(+) cell transplantation in neonatal hypoxic-ischemia rat model	10.1016/j.braindev.2018.08.007	Perinatal brain injury can cause death in the neonatal period and lifelong neurodevelopmental deficits. Stem cell transplantation had been proved to be effective approach to ameliorate neurological deficits after brain damage. In this study we examine the effect of human umbilical cord blood CD34(+) cells on model of neonatal rat hypoxic-ischemic brain damage and compared the neuroprotection of t…	Rat	-	7	-	5	3	RV	2.5	Yes	No	EBST	-	-	-	-	-	-	H&E	Criopreserved	Human	2	UCB cells	IV	1	7	-	-	1000000	1000000	-	-	Yes	-	Yes
2019	He, M., Shi, X., Yang, M., Yang, T., Li, T., & Chen, J.	Mesenchymal stem cells-derived IL-6 activates AMPK/mTOR signaling to inhibit the proliferation of reactive astrocytes induced by hypoxic-ischemic brain damage	10.1016/j.expneurol.2018.09.006	Mesenchymal stem cells (MSCs) treatment is an effective strategy for the functional repair of central nervous system (CNS) insults through the production of bioactive molecules. We have previously demonstrated that the interleukin-6 (IL-6) secreted by MSCs plays an anti-apoptotic role in injured astrocytes and partly promotes functional recovery in neonatal rats with hypoxic-ischemic brain damage…	Rat	F+M	7	-	15	4	RV	2.5	Yes	Yes	-	-	-	MWM	OIP	-	-	DAPI and GFAP	Fresh	Murine	1	BM-MSC	ICV	1	5	-	-	200000	200000	-	-	-	Yes	Yes
2020	Penny, T. R., Pham, Y., Sutherland, A. E., Mihelakis, J. G., Lee, J., Jenkin, G., . . . McDonald, C. A.	Multiple doses of umbilical cord blood cells improve long-term brain injury in the neonatal rat	10.1016/j.brainres.2020.147001	BACKGROUND: Hypoxic ischemic (HI) insults during pregnancy and birth can result in neurodevelopmental disorders, such as cerebral palsy. We have previously shown that a single dose of umbilical cord blood (UCB) cells is effective at reducing short-term neuroinflammation and improves short and long-term behavioural outcomes in rat pups. A single dose of UCB was not able to modulate long-term neuro…	Rat	F+M	10	18.43	33	33	RV	1.5	Yes	Yes	Negative geotaxis	Cylinder rearing test	-	NORT	-	-	-	H&E	Criopreserved	Human	2	UCB cells	IP or IN	1	1	-	-	1000000	1000000	5.42594e+07	5.42594e+07	No	No	No
2020	Zhang, M.-B.	Transplantation of umbilical cord blood mononuclear cells attenuates the expression of IL-1β via the TLR4/NF-κB pathway in hypoxic-ischemic neonatal rats	10.26599/jnr.2020.9040015		Rat	-	7	13.1	-	14	RV	2	Yes	No	-	-	-	-	-	-	-	NeuN	Fresh	Human	1	UCB cells	ICV	1	1	-	-	3000000	3000000	2.29008e+08	2.29008e+08	-	-	Yes
2020	Li, F., Zhang, K., Liu, H., Yang, T., Xiao, D. J., & Wang, Y. S.	The neuroprotective effect of mesenchymal stem cells is mediated through inhibition of apoptosis in hypoxic ischemic injury	10.1007/s12519-019-00310-x	BACKGROUND: Neonatal hypoxia ischemia causes severe brain damage. Stem cell therapy is a promising method for treating neuronal diseases. Clinical translation of human umbilical cord-derived mesenchymal stem cells (UCT-MSCs) for the recovery of neurons after hypoxic ischemic encephalopathy (HIE) may represent an effective therapy. METHODS: Primary neurons were exposed to oxygen-glucose deprivatio…	Rat	F+M	7	-	-	12	RV	2	Yes	No	-	-	-	-	-	-	-	TTC	Fresh	Human	1	UCT-MSC	ICV	1	3	-	-	300000	300000	-	-	-	-	Yes
2020	Penny, T. R., Pham, Y., Sutherland, A. E., Mihelakis, J. G., Lee, J., Jenkin, G., . . . McDonald, C. A.	Multiple doses of umbilical cord blood cells improve long-term brain injury in the neonatal rat	10.1016/j.brainres.2020.147001	BACKGROUND: Hypoxic ischemic (HI) insults during pregnancy and birth can result in neurodevelopmental disorders, such as cerebral palsy. We have previously shown that a single dose of umbilical cord blood (UCB) cells is effective at reducing short-term neuroinflammation and improves short and long-term behavioural outcomes in rat pups. A single dose of UCB was not able to modulate long-term neuro…	Rat	F+M	10	18.43	33	33	RV	1.5	Yes	Yes	Negative geotaxis	Cylinder rearing test	-	NORT	-	-	-	H&E	Criopreserved	Human	2	UCB cells	IP or IN	3	1	3	10	1000000	3000000	5.42594e+07	1.62778e+08	No	Yes	Yes
